# Supplementary material for: PTRAMP, CSS and Ripr form a conserved complex required for merozoite invasion of Plasmodium species into erythrocytes
Source: Nat Commun. 2026 Jan 26;17:1780. doi: 10.1038/s41467-026-68486-1 (PMC12916814; doi:10.1038/s41467-026-68486-1)
Supplement: Supplementary file 4 — Source data [file 41467_2026_68486_MOESM4_ESM.xlsx]

## Sheet: Fig. 1e
	Fig. 1e	Ligand (Tip)	Analyte (Well)	KD 1	KD 2	Mean	SD	SEM
	all data in nM	PfRipr	PfPC	210	107	158.5	72.83	42.05
	Fig 1e	Time (s)	2 µM		1 µM		500 nM		250 nM
			Data	Fit	Data	Fit	Data	Fit	Data	Fit
		0	0.00174453	0	-0.00269184	0	-0.00298196	0	-0.0015127	0
		0.2	0.00327566	0.00110829	-0.00180574	0.000407	-0.00247151	0.00016943	-0.0011725	6.6e-05
		0.4	0.00470621	0.002204	-0.00050448	0.00081147	-0.00196226	0.00033824	-0.00083635	0.00013185
		0.6	0.0061621	0.00328726	0.00102729	0.00121341	-0.00147087	0.00050644	-0.00059688	0.00019753
		0.8	0.00779375	0.00435824	0.00223073	0.00161285	-0.00096267	0.00067401	-0.00078221	0.00026307
		1	0.00994187	0.00541705	0.00394069	0.00200981	-0.00056749	0.00084098	-0.0004977	0.00032844
		1.2	0.0123946	0.00646384	0.00570999	0.00240428	0.00033358	0.00100733	-0.00017154	0.00039366
		1.4	0.0151035	0.00749876	0.00747153	0.0027963	0.00129884	0.00117307	0.00037766	0.00045873
		1.6	0.0175839	0.00852192	0.00919406	0.00318588	0.00232391	0.00133821	0.00070944	0.00052364
		1.8	0.0197852	0.00953347	0.0104426	0.00357303	0.00294719	0.00150274	0.00082668	0.0005884
		2	0.0219972	0.0105335	0.0115379	0.00395777	0.00412923	0.00166667	0.00129954	0.00065301
		2.2	0.0245133	0.0115222	0.0122674	0.00434011	0.00520035	0.00183	0.00206913	0.00071746
		2.4	0.0259545	0.0124997	0.0132642	0.00472006	0.00590755	0.00199273	0.0025456	0.00078176
		2.6	0.027085	0.0134661	0.013991	0.00509765	0.00681304	0.00215487	0.0025744	0.0008459
		2.8	0.0278881	0.0144216	0.0140558	0.00547289	0.00699223	0.00231641	0.00223844	0.00090989
		3	0.0291665	0.0153661	0.0148948	0.00584579	0.00794481	0.00247736	0.00237258	0.00097374
		3.2	0.0300476	0.0163	0.015926	0.00621636	0.00887437	0.00263772	0.00287794	0.00103743
		3.4	0.0310217	0.0172232	0.0161489	0.00658463	0.00918364	0.0027975	0.00256009	0.00110096
		3.6	0.0316093	0.018136	0.0164817	0.0069506	0.00933612	0.00295669	0.00293801	0.00116435
		3.8	0.0320817	0.0190384	0.0168994	0.00731429	0.00913179	0.00311529	0.00246668	0.00122759
		4	0.0333254	0.0199306	0.0179036	0.00767571	0.0101352	0.00327332	0.00342283	0.00129068
		4.2	0.0344331	0.0208126	0.0178904	0.00803488	0.0103122	0.00343077	0.00393404	0.00135361
		4.4	0.0342639	0.0216847	0.0181951	0.00839181	0.00950003	0.00358764	0.00368	0.0014164
		4.6	0.0348401	0.0225468	0.0185906	0.00874652	0.0095907	0.00374393	0.00353072	0.00147904
		4.8	0.0355262	0.0233991	0.0188805	0.00909902	0.00910322	0.00389966	0.00312812	0.00154153
		5	0.0368223	0.0242418	0.0198916	0.00944932	0.00953555	0.00405481	0.00340313	0.00160387
		5.2	0.0373616	0.0250749	0.0203454	0.00979744	0.00983602	0.0042094	0.00323887	0.00166607
		5.4	0.0379988	0.0258985	0.0210132	0.0101434	0.00977344	0.00436342	0.0033433	0.00172811
		5.6	0.0383202	0.0267128	0.021418	0.0104872	0.00980216	0.00451687	0.00291025	0.00179001
		5.8	0.0386064	0.0275179	0.0214001	0.0108288	0.00950744	0.00466977	0.00267164	0.00185177
		6	0.0391804	0.0283138	0.0216572	0.0111684	0.00981606	0.0048221	0.00309821	0.00191337
		6.2	0.0403854	0.0291007	0.0220277	0.0115058	0.0103532	0.00497388	0.00343921	0.00197483
		6.4	0.0411876	0.0298786	0.0229449	0.0118411	0.010949	0.0051251	0.00332404	0.00203614
		6.6	0.04194	0.0306477	0.0233295	0.0121743	0.0114534	0.00527577	0.00311863	0.00209731
		6.8	0.0423127	0.0314081	0.023352	0.0125054	0.0116497	0.00542588	0.00310911	0.00215833
		7	0.0425677	0.0321599	0.0238953	0.0128345	0.0118666	0.00557545	0.00317999	0.00221921
		7.2	0.0429214	0.0329031	0.0246638	0.0131615	0.012336	0.00572446	0.00368747	0.00227994
		7.4	0.0435366	0.0336378	0.0246997	0.0134865	0.0126752	0.00587294	0.00386076	0.00234053
		7.6	0.043853	0.0343643	0.0249065	0.0138095	0.012742	0.00602087	0.00445732	0.00240098
		7.8	0.0439437	0.0350825	0.0249561	0.0141304	0.0124788	0.00616825	0.00422214	0.00246128
		8	0.0446523	0.0357925	0.0251727	0.0144494	0.0126306	0.0063151	0.00485151	0.00252144
		8.2	0.0447545	0.0364945	0.0251121	0.0147663	0.0123467	0.00646141	0.00484439	0.00258146
		8.4	0.0442055	0.0371885	0.0246661	0.0150813	0.0114693	0.00660719	0.00418484	0.00264133
		8.6	0.04507	0.0378746	0.0252255	0.0153943	0.0118473	0.00675243	0.00423975	0.00270106
		8.8	0.0451168	0.038553	0.0255031	0.0157054	0.0119224	0.00689714	0.0043362	0.00276065
		9	0.0450126	0.0392236	0.0255677	0.0160145	0.0119738	0.00704131	0.00427927	0.0028201
		9.2	0.0449125	0.0398867	0.0255031	0.0163218	0.0112091	0.00718497	0.0041121	0.0028794
		9.4	0.0449344	0.0405422	0.0254772	0.0166271	0.0108322	0.00732809	0.00413289	0.00293857
		9.6	0.0456035	0.0411902	0.02551	0.0169304	0.0108536	0.00747069	0.00439591	0.0029976
		9.8	0.0453607	0.0418309	0.0252904	0.0172319	0.010502	0.00761277	0.00406262	0.00305648
		10	0.0460441	0.0424644	0.026035	0.0175316	0.0109321	0.00775433	0.00455547	0.00311523
		10.2	0.0470666	0.0430906	0.0266581	0.0178293	0.0116765	0.00789537	0.0045668	0.00317383
		10.4	0.0474586	0.0437097	0.0265759	0.0181252	0.0115066	0.00803589	0.00411727	0.0032323
		10.6	0.0479471	0.0443218	0.026651	0.0184193	0.0114609	0.0081759	0.00390316	0.00329063
		10.8	0.0489061	0.044927	0.0270203	0.0187115	0.0118204	0.0083154	0.00411328	0.00334882
		11	0.0494049	0.0455253	0.0277118	0.0190019	0.0120749	0.00845439	0.00430552	0.00340687
		11.2	0.0500076	0.0461168	0.0280754	0.0192905	0.0125672	0.00859286	0.00506585	0.00346479
		11.4	0.0504269	0.0467016	0.0279076	0.0195773	0.0127152	0.00873083	0.00504531	0.00352256
		11.6	0.0509472	0.0472797	0.0280446	0.0198623	0.0126471	0.0088683	0.00512122	0.0035802
		11.8	0.0512445	0.0478513	0.0281646	0.0201455	0.0124085	0.00900526	0.00495012	0.0036377
		12	0.0517631	0.0484164	0.0285373	0.020427	0.0126213	0.00914172	0.00514308	0.00369507
		12.2	0.0520351	0.048975	0.0287464	0.0207067	0.0126134	0.00927768	0.00461234	0.0037523
		12.4	0.0526657	0.0495274	0.0290738	0.0209847	0.0124101	0.00941315	0.00443984	0.00380939
		12.6	0.0530323	0.0500734	0.0297825	0.0212609	0.012614	0.00954811	0.00452069	0.00386635
		12.8	0.0532591	0.0506133	0.0301679	0.0215354	0.0128982	0.00968259	0.00494718	0.00392318
		13	0.0534068	0.051147	0.0301312	0.0218082	0.0126263	0.00981657	0.00489802	0.00397986
		13.2	0.0543843	0.0516747	0.0307876	0.0220793	0.0133552	0.00995006	0.00515995	0.00403642
		13.4	0.0547805	0.0521964	0.0311454	0.0223488	0.0140704	0.0100831	0.00535857	0.00409284
		13.6	0.0551908	0.0527122	0.0318645	0.0226165	0.0142819	0.0102156	0.00547067	0.00414912
		13.8	0.0544585	0.0532221	0.0317458	0.0228826	0.0140886	0.0103476	0.00465441	0.00420528
		14	0.0549038	0.0537262	0.032038	0.023147	0.0146925	0.0104791	0.00496245	0.00426129
		14.2	0.0551124	0.0542246	0.0315408	0.0234097	0.014857	0.0106102	0.00480706	0.00431718
		14.4	0.0552638	0.0547173	0.0318473	0.0236709	0.0152164	0.0107408	0.0051509	0.00437293
		14.6	0.055524	0.0552045	0.0322968	0.0239303	0.0155336	0.0108709	0.00564648	0.00442855
		14.8	0.0562601	0.0556861	0.0330795	0.0241882	0.0160117	0.0110005	0.00628516	0.00448404
		15	0.0562172	0.0561623	0.0332989	0.0244445	0.0154255	0.0111297	0.00663436	0.0045394
		15.2	0.0563775	0.056633	0.0332126	0.0246992	0.0153765	0.0112584	0.00701762	0.00459463
		15.4	0.0564915	0.0570984	0.0330032	0.0249523	0.0151509	0.0113866	0.00696528	0.00464972
		15.6	0.0562467	0.0575585	0.0327491	0.0252038	0.0148615	0.0115143	0.00725249	0.00470468
		15.8	0.0562024	0.0580134	0.0322202	0.0254537	0.0143933	0.0116416	0.00675879	0.00475952
		16	0.0566737	0.0584631	0.0325597	0.0257021	0.0145596	0.0117684	0.00668606	0.00481422
		16.2	0.0569493	0.0589078	0.0327667	0.025949	0.0143834	0.0118948	0.00634349	0.00486879
		16.4	0.0569097	0.0593474	0.0326786	0.0261943	0.0140818	0.0120206	0.00600615	0.00492324
		16.6	0.0567686	0.0597819	0.0323667	0.026438	0.0141549	0.0121461	0.00546017	0.00497755
		16.8	0.0570489	0.0602116	0.0323128	0.0266803	0.0140985	0.012271	0.0050126	0.00503174
		17	0.0570905	0.0606364	0.0319027	0.026921	0.0140076	0.0123955	0.0044976	0.00508579
		17.2	0.0573709	0.0610563	0.0320489	0.0271603	0.0141385	0.0125196	0.00422787	0.00513972
		17.4	0.0578515	0.0614715	0.0319838	0.027398	0.0140776	0.0126432	0.00387569	0.00519352
		17.6	0.0575297	0.061882	0.0317502	0.0276343	0.0140376	0.0127663	0.00303161	0.0052472
		17.8	0.0578636	0.0622878	0.0319027	0.0278691	0.0144325	0.012889	0.00339338	0.00530074
		18	0.0587274	0.062689	0.0323081	0.0281024	0.0151843	0.0130112	0.00381359	0.00535416
		18.2	0.0596108	0.0630857	0.0332258	0.0283343	0.0155648	0.013133	0.0043134	0.00540745
		18.4	0.0600833	0.0634778	0.0340382	0.0285648	0.0161143	0.0132544	0.00521303	0.00546062
		18.6	0.0607085	0.0638655	0.0341148	0.0287938	0.0162654	0.0133753	0.0056407	0.00551365
		18.8	0.0609624	0.0642488	0.0341241	0.0290213	0.0163585	0.0134957	0.00576994	0.00556657
		19	0.0612821	0.0646278	0.0343225	0.0292475	0.0163482	0.0136157	0.00610273	0.00561935
		19.2	0.0616445	0.0650024	0.0345534	0.0294722	0.016779	0.0137353	0.00624431	0.00567202
		19.4	0.0615967	0.0653728	0.0345984	0.0296956	0.016713	0.0138545	0.00656511	0.00572455
		19.6	0.0616614	0.065739	0.0347662	0.0299176	0.0169962	0.0139732	0.00679596	0.00577697
		19.8	0.0619504	0.066101	0.0342656	0.0301381	0.0170382	0.0140915	0.00641407	0.00582925
		20	0.0625822	0.066459	0.0348972	0.0303573	0.017728	0.0142093	0.00719678	0.00588142
		20.2	0.0625848	0.0668128	0.035195	0.0305751	0.0178394	0.0143267	0.00716454	0.00593346
		20.4	0.0624693	0.0671627	0.03482	0.0307916	0.017852	0.0144437	0.00732965	0.00598537
		20.6	0.0625206	0.0675085	0.0346632	0.0310067	0.0180781	0.0145602	0.00724397	0.00603717
		20.8	0.0627088	0.0678505	0.034611	0.0312205	0.0176978	0.0146763	0.00717964	0.00608884
		21	0.0628897	0.0681886	0.0348823	0.031433	0.0179448	0.014792	0.00777028	0.00614039
		21.2	0.0627594	0.0685228	0.0354466	0.0316441	0.0179591	0.0149073	0.00795655	0.00619181
		21.4	0.0630148	0.0688532	0.0360734	0.0318539	0.018386	0.0150222	0.00765835	0.00624311
		21.6	0.0631486	0.0691799	0.0369213	0.0320624	0.0191423	0.0151366	0.00762736	0.00629429
		21.8	0.0640689	0.0695029	0.0379377	0.0322696	0.019577	0.0152506	0.00851501	0.00634535
		22	0.0650309	0.0698222	0.0392497	0.0324756	0.0199768	0.0153642	0.00873295	0.00639629
		22.2	0.0654006	0.0701378	0.0398878	0.0326802	0.0200305	0.0154774	0.00875248	0.00644711
		22.4	0.0662541	0.0704499	0.0399237	0.0328835	0.0202182	0.0155901	0.00900019	0.00649781
		22.6	0.0671806	0.0707585	0.040473	0.0330856	0.0207147	0.0157025	0.00922871	0.00654838
		22.8	0.0666888	0.0710636	0.0401525	0.0332865	0.0205512	0.0158144	0.00883097	0.00659884
		23	0.0671385	0.0713651	0.0412095	0.033486	0.0206141	0.015926	0.00881004	0.00664918
		23.2	0.0671304	0.0716633	0.0412211	0.0336844	0.0205491	0.0160371	0.00867541	0.0066994
		23.4	0.0668661	0.0719581	0.0407814	0.0338815	0.0199929	0.0161478	0.00856008	0.00674949
		23.6	0.0674391	0.0722495	0.0410473	0.0340773	0.0205622	0.0162581	0.00869638	0.00679947
		23.8	0.0668451	0.0725376	0.0400576	0.034272	0.0202745	0.016368	0.00828782	0.00684933
		24	0.0670827	0.0728225	0.0404142	0.0344654	0.0204416	0.0164775	0.00867249	0.00689908
		24.2	0.0668977	0.0731041	0.0404815	0.0346577	0.020031	0.0165866	0.0083136	0.0069487
		24.4	0.0665631	0.0733826	0.0401821	0.0348487	0.0200021	0.0166953	0.00864487	0.00699821
		24.6	0.0663569	0.0736578	0.039919	0.0350386	0.0200313	0.0168036	0.00841415	0.0070476
		24.8	0.0662734	0.0739299	0.0395479	0.0352272	0.0200496	0.0169115	0.00810232	0.00709687
		25	0.0659743	0.074199	0.0395129	0.0354147	0.0200092	0.017019	0.00816745	0.00714602
		25.2	0.0654613	0.074465	0.0394056	0.035601	0.0195229	0.0171262	0.0077704	0.00719506
		25.4	0.0657375	0.074728	0.0397404	0.0357862	0.0200252	0.0172329	0.0073552	0.00724398
		25.6	0.0660909	0.074988	0.0402284	0.0359702	0.0205425	0.0173392	0.00764273	0.00729279
		25.8	0.0664082	0.075245	0.0403391	0.036153	0.0207294	0.0174452	0.00792022	0.00734148
		26	0.0666236	0.0754991	0.041055	0.0363347	0.0211003	0.0175507	0.00810317	0.00739005
		26.2	0.0663443	0.0757504	0.0407188	0.0365153	0.0209676	0.0176559	0.00767357	0.00743851
		26.4	0.0671188	0.0759988	0.0407489	0.0366948	0.0211001	0.0177607	0.00804147	0.00748685
		26.6	0.067414	0.0762443	0.0412531	0.0368731	0.021585	0.0178651	0.00856132	0.00753508
		26.8	0.0668783	0.0764871	0.0412602	0.0370504	0.0211868	0.0179691	0.00818122	0.0075832
		27	0.066953	0.0767271	0.0413854	0.0372265	0.020967	0.0180727	0.00769315	0.0076312
		27.2	0.0675373	0.0769644	0.0418384	0.0374015	0.0213339	0.018176	0.00794977	0.00767908
		27.4	0.0676165	0.077199	0.0418491	0.0375754	0.0210868	0.0182789	0.0074896	0.00772686
		27.6	0.0675552	0.077431	0.042271	0.0377483	0.0213239	0.0183814	0.00717626	0.00777451
		27.8	0.0673086	0.0776603	0.0422502	0.0379201	0.0211479	0.0184835	0.00686743	0.00782206
		28	0.0682961	0.077887	0.0430167	0.0380908	0.021608	0.0185853	0.00694414	0.00786949
		28.2	0.068333	0.0781111	0.0432208	0.0382604	0.021573	0.0186867	0.00684933	0.00791681
		28.4	0.06866	0.0783327	0.043148	0.038429	0.0222032	0.0187877	0.00711671	0.00796402
		28.6	0.0690548	0.0785518	0.0425528	0.0385965	0.0225288	0.0188883	0.00741689	0.00801112
		28.8	0.0694123	0.0787683	0.0424451	0.038763	0.0223609	0.0189886	0.00750077	0.0080581
		29	0.0701376	0.0789825	0.042481	0.0389285	0.0223471	0.0190885	0.00814523	0.00810498
		29.2	0.070475	0.0791942	0.0427376	0.0390929	0.0223046	0.0191881	0.00830841	0.00815174
		29.4	0.071086	0.0794035	0.0431417	0.0392563	0.0228912	0.0192872	0.00897823	0.00819839
		29.6	0.0709442	0.0796104	0.0429041	0.0394187	0.0227739	0.019386	0.00960321	0.00824493
		29.8	0.0715752	0.0798149	0.0430911	0.03958	0.0230917	0.0194845	0.0102904	0.00829136
		30	0.0715721	0.0800172	0.0428048	0.0397404	0.0231553	0.0195826	0.010428	0.00833768
		30.2	0.0712835	0.0802171	0.0422466	0.0398998	0.0228009	0.0196803	0.0105011	0.00838389
		30.4	0.0717233	0.0804148	0.0419204	0.0400581	0.0223004	0.0197777	0.0109535	0.00842999
		30.6	0.07159	0.0806102	0.0417919	0.0402155	0.0219365	0.0198747	0.0104675	0.00847598
		30.8	0.071768	0.0808035	0.0418297	0.0403719	0.0218505	0.0199714	0.0101345	0.00852186
		31	0.0723581	0.0809945	0.0419267	0.0405273	0.022354	0.0200677	0.0103452	0.00856763
		31.2	0.0730931	0.0811834	0.0427518	0.0406818	0.0230786	0.0201637	0.010816	0.00861329
		31.4	0.0724201	0.0813701	0.0427407	0.0408353	0.0227026	0.0202593	0.00989496	0.00865885
		31.6	0.0723278	0.0815547	0.0431348	0.0409878	0.0231511	0.0203545	0.0097149	0.00870429
		31.8	0.0722192	0.0817371	0.0429872	0.0411394	0.0234127	0.0204494	0.00946203	0.00874963
		32	0.0726429	0.0819176	0.0433601	0.0412901	0.0234712	0.020544	0.00947453	0.00879486
		32.2	0.0726665	0.082096	0.0437429	0.0414398	0.0236684	0.0206382	0.00902077	0.00883999
		32.4	0.0729457	0.0822723	0.0440048	0.0415885	0.0246567	0.0207321	0.00952765	0.00888501
		32.6	0.0731956	0.0824466	0.0444772	0.0417364	0.0251542	0.0208256	0.0097854	0.00892992
		32.8	0.0739982	0.082619	0.0449324	0.0418833	0.0255094	0.0209188	0.0101621	0.00897472
		33	0.074537	0.0827894	0.0451117	0.0420293	0.0258953	0.0210116	0.0104393	0.00901942
		33.2	0.0746737	0.0829579	0.0452876	0.0421744	0.0260043	0.0211041	0.010546	0.00906401
		33.4	0.0744882	0.0831245	0.0455545	0.0423186	0.0262685	0.0211963	0.0108734	0.00910849
		33.6	0.0744827	0.0832892	0.0454597	0.0424619	0.0263313	0.0212881	0.0111996	0.00915287
		33.8	0.0752022	0.083452	0.0456434	0.0426043	0.0260869	0.0213796	0.0116767	0.00919715
		34	0.0745098	0.0836129	0.0448685	0.0427458	0.0255899	0.0214707	0.0114962	0.00924131
		34.2	0.074276	0.0837721	0.0448961	0.0428864	0.0254186	0.0215616	0.0113709	0.00928538
		34.4	0.0746681	0.0839294	0.0448716	0.0430262	0.0249608	0.021652	0.0115047	0.00932934
		34.6	0.0745725	0.0840849	0.0449345	0.0431651	0.025103	0.0217422	0.0113661	0.00937319
		34.8	0.0749403	0.0842387	0.0448042	0.0433031	0.025272	0.021832	0.011727	0.00941694
		35	0.0750393	0.0843907	0.0446402	0.0434403	0.0252401	0.0219215	0.0120056	0.00946059
		35.2	0.0749231	0.084541	0.0443815	0.0435766	0.0247447	0.0220107	0.011636	0.00950414
		35.4	0.0743387	0.0846896	0.0440893	0.043712	0.0241233	0.0220995	0.0106309	0.00954758
		35.6	0.0741436	0.0848365	0.0440365	0.0438467	0.023776	0.0221881	0.0105173	0.00959091
		35.8	0.0739149	0.0849818	0.0434826	0.0439804	0.0233907	0.0222763	0.01019	0.00963415
		36	0.0746228	0.0851254	0.0440763	0.0441134	0.0232182	0.0223641	0.00991953	0.00967728
		36.2	0.0748995	0.0852673	0.0440854	0.0442455	0.0235779	0.0224517	0.00956691	0.00972031
		36.4	0.0750332	0.0854077	0.044579	0.0443768	0.0239932	0.0225389	0.0100009	0.00976324
		36.6	0.075655	0.0855464	0.0451574	0.0445072	0.023998	0.0226258	0.00980596	0.00980606
		36.8	0.0765643	0.0856836	0.045174	0.0446369	0.0242694	0.0227124	0.0103926	0.00984878
		37	0.0767846	0.0858192	0.0458271	0.0447657	0.0248837	0.0227987	0.010832	0.00989141
		37.2	0.076651	0.0859533	0.0460019	0.0448938	0.02496	0.0228846	0.0108473	0.00993393
		37.4	0.0762436	0.0860859	0.0464119	0.045021	0.025003	0.0229703	0.0109747	0.00997635
		37.6	0.0768259	0.0862169	0.0466556	0.0451475	0.0254633	0.0230556	0.0115319	0.0100187
		37.8	0.077025	0.0863465	0.0469371	0.0452732	0.0253628	0.0231406	0.0116072	0.0100609
		38	0.0763835	0.0864746	0.0469164	0.045398	0.0258684	0.0232253	0.0115614	0.010103
		38.2	0.0771243	0.0866013	0.0473735	0.0455221	0.0262757	0.0233097	0.0117057	0.010145
		38.4	0.0774329	0.0867265	0.0475158	0.0456455	0.0263665	0.0233938	0.0122141	0.0101869
		38.6	0.0772081	0.0868503	0.0474017	0.045768	0.0261951	0.0234776	0.0120328	0.0102288
		38.8	0.0775499	0.0869726	0.0472862	0.0458898	0.0260599	0.0235611	0.0117603	0.0102705
		39	0.0780957	0.0870936	0.0472446	0.0460109	0.0263742	0.0236442	0.0121303	0.0103121
		39.2	0.0783345	0.0872133	0.0474254	0.0461312	0.0265201	0.0237271	0.0123039	0.0103536
		39.4	0.0788358	0.0873315	0.0478051	0.0462507	0.027005	0.0238097	0.0125816	0.010395
		39.6	0.0790812	0.0874484	0.0478201	0.0463695	0.0271436	0.0238919	0.0133263	0.0104364
		39.8	0.0795428	0.087564	0.0474513	0.0464876	0.027049	0.0239739	0.0134806	0.0104776
		40	0.0803022	0.0876783	0.0479545	0.0466049	0.027076	0.0240555	0.013025	0.0105187
		40.2	0.0807777	0.0877913	0.0482419	0.0467215	0.0269951	0.0241369	0.0133696	0.0105598
		40.4	0.0814541	0.087903	0.0492151	0.0468373	0.0271723	0.0242179	0.0135185	0.0106007
		40.6	0.0818935	0.0880134	0.0491685	0.0469525	0.0268505	0.0242987	0.0131731	0.0106415
		40.8	0.0824433	0.0881226	0.0493233	0.0470669	0.0273	0.0243791	0.0133643	0.0106823
		41	0.0823836	0.0882305	0.0496882	0.0471806	0.0276192	0.0244593	0.0135351	0.0107229
		41.2	0.0823471	0.0883372	0.04948	0.0472936	0.0273801	0.0245392	0.013403	0.0107635
		41.4	0.0823169	0.0884427	0.0495268	0.0474059	0.0276223	0.0246188	0.0129205	0.0108039
		41.6	0.0822272	0.0885471	0.0495235	0.0475175	0.0276225	0.0246981	0.0125135	0.0108443
		41.8	0.0818618	0.0886502	0.0490355	0.0476284	0.0268566	0.0247771	0.0119294	0.0108845
		42	0.0811867	0.0887521	0.0489054	0.0477386	0.0267043	0.0248558	0.0120702	0.0109247
		42.2	0.0812596	0.0888529	0.0488895	0.0478481	0.0267426	0.0249342	0.0116828	0.0109648
		42.4	0.0807204	0.0889526	0.0492748	0.0479569	0.0268098	0.0250124	0.01126	0.0110047
		42.6	0.080108	0.0890511	0.0488434	0.0480651	0.0263553	0.0250902	0.010789	0.0110446
		42.8	0.0803312	0.0891485	0.0495846	0.0481726	0.0269642	0.0251678	0.0117053	0.0110844
		43	0.0801571	0.0892448	0.0496862	0.0482794	0.0273794	0.0252451	0.0122368	0.0111241
		43.2	0.0800703	0.08934	0.0501761	0.0483855	0.0276499	0.0253221	0.0125113	0.0111637
		43.4	0.0804433	0.0894341	0.0502733	0.048491	0.0282526	0.0253988	0.0130412	0.0112032
		43.6	0.0798732	0.0895271	0.0496409	0.0485959	0.0276969	0.0254752	0.012887	0.0112426
		43.8	0.0798664	0.0896191	0.0497283	0.0487001	0.0278561	0.0255514	0.0132783	0.0112819
		44	0.0798833	0.0897101	0.0496896	0.0488036	0.0281895	0.0256273	0.0132395	0.0113211
		44.2	0.0799595	0.0898	0.0495736	0.0489065	0.028056	0.0257029	0.013832	0.0113603
		44.4	0.0801205	0.0898889	0.0495694	0.0490087	0.0287006	0.0257782	0.014014	0.0113993
		44.6	0.0798543	0.0899768	0.0488577	0.0491103	0.0285184	0.0258532	0.0134939	0.0114382
		44.8	0.0808323	0.0900637	0.0495059	0.0492113	0.029319	0.025928	0.0142624	0.0114771
		45	0.0815175	0.0901496	0.0499018	0.0493116	0.0296421	0.0260025	0.0143922	0.0115158
		45.2	0.0826434	0.0902345	0.0501617	0.0494113	0.0301919	0.0260767	0.0147285	0.0115545
		45.4	0.0828037	0.0903185	0.04989	0.0495104	0.0299453	0.0261507	0.0141437	0.0115931
		45.6	0.0829855	0.0904015	0.0497097	0.0496089	0.0296463	0.0262244	0.0142301	0.0116315
		45.8	0.0836793	0.0904835	0.0495612	0.0497068	0.0294568	0.0262978	0.014486	0.0116699
		46	0.0832935	0.0905647	0.0495047	0.0498041	0.0297217	0.0263709	0.0143015	0.0117082
		46.2	0.0838403	0.0906449	0.0497861	0.0499007	0.0299505	0.0264438	0.0141905	0.0117465
		46.4	0.083849	0.0907242	0.0500659	0.0499967	0.0296104	0.0265164	0.0140713	0.0117846
		46.6	0.0840091	0.0908026	0.0497854	0.0500922	0.0295843	0.0265888	0.0145676	0.0118226
		46.8	0.0846943	0.0908801	0.050351	0.050187	0.0296953	0.0266609	0.0151091	0.0118605
		47	0.0845618	0.0909568	0.0500961	0.0502813	0.0292361	0.0267327	0.0142162	0.0118984
		47.2	0.0847143	0.0910325	0.0501556	0.050375	0.0289278	0.0268042	0.0141962	0.0119361
		47.4	0.084326	0.0911074	0.0500489	0.0504681	0.0285708	0.0268755	0.0142369	0.0119738
		47.6	0.0839749	0.0911815	0.0500841	0.0505606	0.0282239	0.0269466	0.0138145	0.0120114
		47.8	0.0835978	0.0912547	0.0497221	0.0506525	0.0286427	0.0270173	0.0140233	0.0120489
		48	0.082733	0.0913271	0.049324	0.0507439	0.0283006	0.0270878	0.0138747	0.0120863
		48.2	0.0828566	0.0913986	0.0495871	0.0508347	0.028662	0.0271581	0.0147342	0.0121236
		48.4	0.0825397	0.0914694	0.0495995	0.0509249	0.0288889	0.0272281	0.0142082	0.0121608
		48.6	0.0824806	0.0915393	0.0495046	0.0510146	0.0286175	0.0272978	0.0137814	0.0121979
		48.8	0.0833675	0.0916085	0.0504725	0.0511037	0.029208	0.0273673	0.0146471	0.012235
		49	0.0834425	0.0916769	0.0505175	0.0511922	0.0288934	0.0274366	0.0142177	0.0122719
		49.2	0.0834	0.0917445	0.0503426	0.0512802	0.0288087	0.0275055	0.0144841	0.0123088
		49.4	0.0833023	0.0918113	0.0502995	0.0513677	0.0289887	0.0275743	0.0142758	0.0123456
		49.6	0.0837187	0.0918773	0.0506406	0.0514546	0.0294109	0.0276427	0.0147156	0.0123823
		49.8	0.0842852	0.0919427	0.0509882	0.051541	0.0295136	0.0277109	0.0146192	0.0124189
		50	0.0843001	0.0920072	0.051168	0.0516268	0.0291294	0.0277789	0.014227	0.0124554
		50.2	0.084982	0.0920711	0.0515822	0.0517121	0.0294593	0.0278466	0.0148787	0.0124919
		50.4	0.0851396	0.0921342	0.0517014	0.0517968	0.0295955	0.0279141	0.0151107	0.0125282
		50.6	0.0858309	0.0921966	0.0520882	0.0518811	0.0300756	0.0279813	0.0155316	0.0125645
		50.8	0.086774	0.0922583	0.0526621	0.0519648	0.0301332	0.0280483	0.0155931	0.0126006
		51	0.0870117	0.0923193	0.0531802	0.052048	0.0301694	0.0281151	0.0156535	0.0126367
		51.2	0.0874416	0.0923796	0.0533393	0.0521306	0.0300983	0.0281815	0.0155818	0.0126727
		51.4	0.087614	0.0924392	0.0539676	0.0522128	0.0307001	0.0282478	0.0153999	0.0127087
		51.6	0.0876444	0.0924981	0.0540289	0.0522944	0.0307385	0.0283138	0.0147413	0.0127445
		51.8	0.0869654	0.0925564	0.0536033	0.0523756	0.0306167	0.0283796	0.0144588	0.0127802
		52	0.0869777	0.092614	0.0537121	0.0524562	0.0306027	0.0284451	0.0149503	0.0128159
		52.2	0.0870935	0.092671	0.0532536	0.0525363	0.0306572	0.0285104	0.0149921	0.0128515
		52.4	0.0863325	0.0927272	0.0527326	0.0526159	0.0299659	0.0285754	0.0141221	0.012887
		52.6	0.0860203	0.0927829	0.0524763	0.0526951	0.0297316	0.0286402	0.0141625	0.0129224
		52.8	0.0855264	0.092838	0.0526293	0.0527737	0.0296687	0.0287048	0.0140201	0.0129577
		53	0.0855676	0.0928924	0.0527869	0.0528518	0.0292479	0.0287691	0.0138525	0.0129929
		53.2	0.084893	0.0929462	0.0526376	0.0529295	0.0291834	0.0288332	0.0135111	0.0130281
		53.4	0.0856266	0.0929993	0.0530926	0.0530067	0.0299974	0.0288971	0.0143513	0.0130632
		53.6	0.0859198	0.0930519	0.0532523	0.0530834	0.0299078	0.0289607	0.0148421	0.0130982
		53.8	0.0859729	0.0931039	0.0530971	0.0531596	0.029621	0.0290241	0.014629	0.0131331
		54	0.08551	0.0931553	0.0533093	0.0532353	0.0294225	0.0290873	0.0145813	0.0131679
		54.2	0.085221	0.0932061	0.0532278	0.0533106	0.0295061	0.0291502	0.0148567	0.0132026
		54.4	0.0851655	0.0932563	0.0535504	0.0533854	0.0294275	0.0292129	0.0153321	0.0132373
		54.6	0.0855774	0.093306	0.0539379	0.0534597	0.0297403	0.0292754	0.0156627	0.0132719
		54.8	0.0859915	0.0933551	0.0536605	0.0535336	0.0298957	0.0293376	0.0159349	0.0133064
		55	0.0861378	0.0934036	0.0535283	0.053607	0.0300223	0.0293997	0.0158336	0.0133408
		55.2	0.0862714	0.0934516	0.0531181	0.05368	0.0303035	0.0294615	0.0154194	0.0133751
		55.4	0.0867094	0.0934991	0.0530541	0.0537525	0.0307349	0.029523	0.0154047	0.0134094
		55.6	0.0870386	0.093546	0.0532204	0.0538245	0.0305676	0.0295843	0.0154051	0.0134436
		55.8	0.0872185	0.0935924	0.0530521	0.0538961	0.0310505	0.0296455	0.0155604	0.0134776
		56	0.0878248	0.0936382	0.0525206	0.0539673	0.0310855	0.0297063	0.0160089	0.0135117
		56.2	0.0877877	0.0936835	0.0527043	0.054038	0.0307393	0.029767	0.0157277	0.0135456
		56.4	0.0877629	0.0937283	0.0531115	0.0541082	0.0304846	0.0298275	0.0156681	0.0135794
		56.6	0.0882163	0.0937726	0.0535732	0.054178	0.0309258	0.0298877	0.0157914	0.0136132
		56.8	0.0883319	0.0938164	0.0539347	0.0542475	0.0312452	0.0299477	0.0158167	0.0136469
		57	0.0888421	0.0938597	0.0545984	0.0543164	0.0311152	0.0300075	0.0161518	0.0136805
		57.2	0.0886702	0.0939026	0.0544551	0.0543849	0.0311497	0.030067	0.0163739	0.013714
		57.4	0.0895672	0.0939449	0.054845	0.0544531	0.0318165	0.0301264	0.0170414	0.0137474
		57.6	0.0894231	0.0939867	0.0551005	0.0545207	0.0314576	0.0301855	0.0168037	0.0137808
		57.8	0.089095	0.0940281	0.0551136	0.054588	0.0313088	0.0302444	0.0162834	0.0138141
		58	0.0888263	0.094069	0.0549759	0.0546548	0.0310836	0.0303031	0.0157772	0.0138473
		58.2	0.0890922	0.0941094	0.0551828	0.0547212	0.031219	0.0303616	0.0158849	0.0138805
		58.4	0.0893227	0.0941494	0.0554274	0.0547873	0.0312157	0.0304199	0.0160914	0.0139135
		58.6	0.0893357	0.0941889	0.0548069	0.0548529	0.0312519	0.0304779	0.0153838	0.0139465
		58.8	0.0893023	0.094228	0.0543766	0.054918	0.0309416	0.0305358	0.0149964	0.0139794
		59	0.0895803	0.0942666	0.0547083	0.0549828	0.0313918	0.0305934	0.0145464	0.0140122
		59.2	0.089986	0.0943048	0.0544398	0.0550472	0.031357	0.0306508	0.0145267	0.0140449
		59.4	0.0903567	0.0943426	0.0542953	0.0551112	0.0315308	0.030708	0.0141361	0.0140776
		59.6	0.0902892	0.0943799	0.0548257	0.0551748	0.0318653	0.030765	0.0145078	0.0141102
		59.8	0.0900562	0.0944168	0.0543547	0.0552379	0.0318686	0.0308218	0.0143007	0.0141427
		60	0.0899766	0.0944533	0.0544052	0.0553007	0.0319321	0.0308784	0.0142185	0.0141751
		60.2	0.0895887	0.0944894	0.0548814	0.0553631	0.0317661	0.0309348	0.0138807	0.0142075
		60.4	0.0891274	0.094525	0.0545964	0.0554251	0.0319379	0.0309909	0.0140151	0.0142397
		60.6	0.0892951	0.0945603	0.0547601	0.0554868	0.0324365	0.0310469	0.0145775	0.0142719
		60.8	0.0887716	0.0945952	0.0546696	0.055548	0.0324168	0.0311027	0.0144015	0.0143041
		61	0.0882202	0.0946296	0.0543341	0.0556089	0.0320539	0.0311582	0.0143014	0.0143361
		61.2	0.0886902	0.0946637	0.0545288	0.0556693	0.0324277	0.0312136	0.0145607	0.0143681
		61.4	0.0888455	0.0946974	0.0544893	0.0557294	0.0325023	0.0312687	0.0141875	0.0144
		61.6	0.0890061	0.0947307	0.054789	0.0557892	0.0323222	0.0313237	0.0142943	0.0144318
		61.8	0.0898302	0.0947636	0.0545406	0.0558485	0.0327059	0.0313784	0.0145967	0.0144635
		62	0.0900846	0.0947962	0.0544039	0.0559075	0.0328526	0.031433	0.0149315	0.0144952
		62.2	0.0906947	0.0948283	0.0551627	0.0559661	0.0336776	0.0314873	0.0154599	0.0145268
		62.4	0.0911293	0.0948602	0.055151	0.0560244	0.0334033	0.0315414	0.0154693	0.0145583
		62.6	0.0910517	0.0948916	0.0552615	0.0560823	0.0333904	0.0315954	0.0155895	0.0145898
		62.8	0.0917773	0.0949227	0.0564891	0.0561398	0.0337505	0.0316491	0.01632	0.0146211
		63	0.0925711	0.0949535	0.0569598	0.056197	0.034549	0.0317027	0.016484	0.0146524
		63.2	0.0928285	0.0949838	0.0569807	0.0562538	0.0348325	0.0317561	0.0169351	0.0146836
		63.4	0.0929577	0.0950139	0.0576306	0.0563102	0.0353014	0.0318092	0.0173945	0.0147148
		63.6	0.0930248	0.0950436	0.058081	0.0563663	0.0355096	0.0318622	0.0177707	0.0147458
		63.8	0.0928558	0.095073	0.0590138	0.0564221	0.0357534	0.0319149	0.0176769	0.0147768
		64	0.0927544	0.095102	0.0595512	0.0564775	0.0362769	0.0319675	0.0175773	0.0148078
		64.2	0.0923296	0.0951307	0.0595077	0.0565326	0.036088	0.0320199	0.017144	0.0148386
		64.4	0.0923592	0.0951591	0.0591416	0.0565873	0.0361415	0.0320721	0.0169517	0.0148694
		64.6	0.0923412	0.0951872	0.0593519	0.0566417	0.0358392	0.0321241	0.0168908	0.0149001
		64.8	0.0919489	0.0952149	0.0593519	0.0566957	0.0353336	0.0321759	0.0163501	0.0149307
		65	0.0913077	0.0952424	0.0592496	0.0567494	0.0351462	0.0322276	0.0162637	0.0149613
		65.2	0.0916514	0.0952695	0.059601	0.0568028	0.0350859	0.032279	0.0160701	0.0149918
		65.4	0.0913715	0.0952963	0.0589345	0.0568558	0.0344014	0.0323302	0.0153693	0.0150222
		65.6	0.0912194	0.0953228	0.0584131	0.0569085	0.0341069	0.0323813	0.0152823	0.0150525
		65.8	0.091341	0.095349	0.05817	0.0569609	0.0341194	0.0324322	0.0156449	0.0150828
		66	0.0906245	0.0953749	0.0575872	0.057013	0.0333462	0.0324829	0.0151307	0.015113
		66.2	0.0912455	0.0954005	0.0576661	0.0570647	0.0335708	0.0325334	0.0151009	0.0151431
		66.4	0.0917102	0.0954258	0.057201	0.0571161	0.0332639	0.0325837	0.0152182	0.0151732
		66.6	0.091964	0.0954509	0.0574243	0.0571672	0.0337685	0.0326338	0.0158871	0.0152032
		66.8	0.0928164	0.0954756	0.0575605	0.0572179	0.0343089	0.0326837	0.0160269	0.0152331
		67	0.092689	0.0955001	0.0572271	0.0572684	0.0343252	0.0327335	0.0159758	0.0152629
		67.2	0.0928314	0.0955243	0.0574157	0.0573185	0.0348302	0.0327831	0.0163705	0.0152927
		67.4	0.0936269	0.0955482	0.0577268	0.0573684	0.035154	0.0328325	0.0165325	0.0153224
		67.6	0.0942046	0.0955718	0.0582411	0.0574179	0.036082	0.0328817	0.0167461	0.015352
		67.8	0.0947617	0.0955952	0.0591001	0.0574671	0.0365387	0.0329308	0.0170891	0.0153816
		68	0.0949913	0.0956183	0.0583187	0.057516	0.0363189	0.0329796	0.0162512	0.0154111
		68.2	0.0950245	0.0956412	0.0579197	0.0575646	0.0358994	0.0330283	0.015911	0.0154405
		68.4	0.0950299	0.0956638	0.0580903	0.0576129	0.035623	0.0330768	0.0157212	0.0154698
		68.6	0.095046	0.0956861	0.0584725	0.0576609	0.0353977	0.0331251	0.0158392	0.0154991
		68.8	0.0947713	0.0957082	0.0581806	0.0577085	0.0353222	0.0331733	0.0155063	0.0155283
		69	0.0945684	0.09573	0.0579177	0.0577559	0.0352486	0.0332213	0.0151081	0.0155575
		69.2	0.0946178	0.0957516	0.0576762	0.057803	0.0350381	0.0332691	0.0149293	0.0155865
		69.4	0.0942927	0.0957729	0.0573475	0.0578498	0.0346324	0.0333167	0.0143954	0.0156155
		69.6	0.0938757	0.095794	0.0569153	0.0578964	0.0344073	0.0333641	0.0142955	0.0156445
		69.8	0.0934537	0.0958148	0.0570758	0.0579426	0.0341011	0.0334114	0.0142782	0.0156733
		70	0.0930285	0.0958355	0.0567867	0.0579885	0.0334408	0.0334585	0.0137828	0.0157021
		70.2	0.0934031	0.0958559	0.0570983	0.0580342	0.0340797	0.0335054	0.0138807	0.0157309
		70.4	0.0933477	0.095876	0.0570848	0.0580795	0.034659	0.0335522	0.0143986	0.0157595
		70.6	0.0934394	0.0958959	0.0575926	0.0581246	0.0350384	0.0335988	0.0148653	0.0157881
		70.8	0.0935547	0.0959156	0.0578209	0.0581694	0.0351247	0.0336452	0.0150242	0.0158166
		71	0.093464	0.0959351	0.0579388	0.0582139	0.035141	0.0336914	0.0151571	0.0158451
		71.2	0.0942617	0.0959543	0.058462	0.0582582	0.0359136	0.0337375	0.0153958	0.0158735
		71.4	0.0947315	0.0959734	0.0589027	0.0583021	0.036735	0.0337834	0.0156144	0.0159018
		71.6	0.0953507	0.0959922	0.0601198	0.0583458	0.0374165	0.0338292	0.0165733	0.01593
		71.8	0.0952447	0.0960108	0.060058	0.0583893	0.0369868	0.0338747	0.0164348	0.0159582
		72	0.0950861	0.0960292	0.0597494	0.0584324	0.0364705	0.0339201	0.0162463	0.0159863
		72.2	0.0949989	0.0960474	0.060083	0.0584753	0.0362017	0.0339654	0.0166412	0.0160144
		72.4	0.0947058	0.0960654	0.060439	0.0585179	0.0361353	0.0340104	0.0165567	0.0160424
		72.6	0.0947234	0.0960831	0.0602215	0.0585603	0.035884	0.0340553	0.016568	0.0160703
		72.8	0.0943894	0.0961007	0.0600361	0.0586023	0.0356191	0.0341001	0.0164486	0.0160982
		73	0.0950086	0.0961181	0.0604612	0.0586442	0.0360346	0.0341447	0.0171585	0.016126
		73.2	0.0951692	0.0961353	0.0607955	0.0586857	0.0364449	0.0341891	0.0177047	0.0161537
		73.4	0.0952121	0.0961522	0.0607096	0.0587271	0.0361938	0.0342333	0.0173666	0.0161813
		73.6	0.0946995	0.096169	0.0603632	0.0587681	0.0360277	0.0342774	0.0171022	0.0162089
		73.8	0.0949605	0.0961856	0.0606521	0.0588089	0.0364795	0.0343214	0.0172331	0.0162364
		74	0.0952513	0.096202	0.0609899	0.0588494	0.0365802	0.0343651	0.0172973	0.0162639
		74.2	0.0964166	0.0962183	0.0614386	0.0588897	0.0372625	0.0344087	0.0177264	0.0162913
		74.4	0.0966702	0.0962343	0.0610625	0.0589297	0.0375919	0.0344522	0.0184142	0.0163186
		74.6	0.0972188	0.0962502	0.061011	0.0589695	0.0373328	0.0344955	0.0181403	0.0163459
		74.8	0.0978101	0.0962658	0.0608882	0.0590091	0.0376154	0.0345386	0.0180786	0.0163731
		75	0.0979766	0.0962813	0.0606468	0.0590483	0.0374935	0.0345816	0.0174559	0.0164002
		75.2	0.0982718	0.0962966	0.0607051	0.0590874	0.0377954	0.0346244	0.0175251	0.0164273
		75.4	0.0981571	0.0963118	0.0607708	0.0591262	0.0379566	0.0346671	0.0176543	0.0164543
		75.6	0.0990461	0.0963268	0.0614324	0.0591648	0.0380363	0.0347096	0.0182644	0.0164812
		75.8	0.0986232	0.0963416	0.0610685	0.0592031	0.0372545	0.0347519	0.0181174	0.0165081
		76	0.0987812	0.0963562	0.0610916	0.0592411	0.0371977	0.0347941	0.0184287	0.0165349
		76.2	0.0984306	0.0963707	0.061407	0.059279	0.0368567	0.0348361	0.018287	0.0165617
		76.4	0.097412	0.096385	0.0612344	0.0593166	0.0365199	0.034878	0.0178881	0.0165884
		76.6	0.0971659	0.0963991	0.0613934	0.059354	0.036335	0.0349198	0.0178782	0.016615
		76.8	0.0970755	0.0964131	0.0614581	0.0593911	0.0363218	0.0349613	0.0181198	0.0166416
		77	0.0972544	0.0964269	0.0616147	0.059428	0.0366192	0.0350028	0.0180222	0.0166681
		77.2	0.0969198	0.0964406	0.0614765	0.0594647	0.0365748	0.035044	0.0179876	0.0166945
		77.4	0.0961759	0.0964541	0.0609877	0.0595012	0.0363903	0.0350852	0.0176672	0.0167208
		77.6	0.0964397	0.0964675	0.0613272	0.0595374	0.0368869	0.0351261	0.0179185	0.0167472
		77.8	0.09688	0.0964807	0.0618205	0.0595734	0.0371486	0.035167	0.0181459	0.0167734
		78	0.0966945	0.0964938	0.061761	0.0596091	0.0372905	0.0352076	0.0182613	0.0167996
		78.2	0.0973203	0.0965067	0.0616992	0.0596447	0.0376524	0.0352482	0.0181459	0.0168257
		78.4	0.0972245	0.0965194	0.0608201	0.05968	0.0374934	0.0352885	0.0175204	0.0168518
		78.6	0.0976386	0.096532	0.0611229	0.0597151	0.0372087	0.0353288	0.0174004	0.0168778
		78.8	0.0978619	0.0965445	0.0611864	0.05975	0.0372942	0.0353688	0.0174378	0.0169037
		79	0.0973807	0.0965569	0.0605069	0.0597847	0.0365574	0.0354088	0.0166923	0.0169296
		79.2	0.0977815	0.0965691	0.0608295	0.0598192	0.0366353	0.0354486	0.0167981	0.0169554
		79.4	0.0978534	0.0965811	0.0609879	0.0598534	0.036497	0.0354882	0.0166465	0.0169812
		79.6	0.0982828	0.096593	0.0615578	0.0598874	0.0368698	0.0355277	0.0165575	0.0170068
		79.8	0.0982381	0.0966048	0.0621495	0.0599212	0.0371251	0.0355671	0.0166404	0.0170325
		80	0.0987798	0.0966165	0.0622003	0.0599548	0.0375034	0.0356063	0.0173429	0.017058
		80.2	0.0986056	0.096628	0.0623686	0.0599882	0.0371753	0.0356453	0.0170281	0.0170835
		80.4	0.0986783	0.0966394	0.0621924	0.0600214	0.036971	0.0356843	0.0171151	0.017109
		80.6	0.0989788	0.0966506	0.0622108	0.0600544	0.0371803	0.035723	0.017575	0.0171344
		80.8	0.0986921	0.0966618	0.0620724	0.0600872	0.0369964	0.0357617	0.0177635	0.0171597
		81	0.0984603	0.0966728	0.0614279	0.0601198	0.0366441	0.0358002	0.0177201	0.017185
		81.2	0.0982572	0.0966836	0.0614866	0.0601521	0.0371787	0.0358385	0.0188177	0.0172102
		81.4	0.09755	0.0966944	0.0614966	0.0601843	0.0370189	0.0358767	0.018769	0.0172353
		81.6	0.0969356	0.096705	0.0609795	0.0602163	0.0365963	0.0359148	0.0183562	0.0172604
		81.8	0.0962968	0.0967155	0.0607453	0.060248	0.0366457	0.0359527	0.0183366	0.0172855
		82	0.0964623	0.0967259	0.0606066	0.0602796	0.0373006	0.0359905	0.018431	0.0173104
		82.2	0.0965461	0.0967362	0.060551	0.060311	0.0371925	0.0360282	0.018101	0.0173353
		82.4	0.0969394	0.0967464	0.0606348	0.0603421	0.0370664	0.0360657	0.0180623	0.0173602
		82.6	0.0969513	0.0967564	0.0606191	0.0603731	0.0370373	0.0361031	0.0184577	0.017385
		82.8	0.0969255	0.0967663	0.0600377	0.0604039	0.0368413	0.0361403	0.0176102	0.0174097
		83	0.0971604	0.0967762	0.0595912	0.0604345	0.036301	0.0361774	0.0168142	0.0174344
		83.2	0.0978137	0.0967859	0.0601852	0.0604649	0.036694	0.0362144	0.0167233	0.017459
		83.4	0.0987415	0.0967955	0.0604433	0.0604951	0.0373663	0.0362513	0.0168836	0.0174836
		83.6	0.0999605	0.0968049	0.061661	0.0605252	0.0381143	0.036288	0.0173444	0.0175081
		83.8	0.101386	0.0968143	0.0628534	0.060555	0.0387469	0.0363245	0.0177783	0.0175325
		84	0.101477	0.0968236	0.0624237	0.0605847	0.0379561	0.036361	0.0175772	0.0175569
		84.2	0.101676	0.0968328	0.0629546	0.0606141	0.0378855	0.0363973	0.0173763	0.0175812
		84.4	0.10204	0.0968418	0.063145	0.0606434	0.0377286	0.0364334	0.0176544	0.0176055
		84.6	0.10234	0.0968508	0.0629545	0.0606725	0.0374901	0.0364695	0.0176353	0.0176297
		84.8	0.102851	0.0968596	0.0632587	0.0607015	0.0376303	0.0365054	0.0180897	0.0176538
		85	0.103106	0.0968684	0.0634085	0.0607302	0.037986	0.0365412	0.0187105	0.0176779
		85.2	0.103071	0.0968771	0.0641634	0.0607588	0.0390154	0.0365768	0.0192412	0.017702
		85.4	0.10248	0.0968856	0.064576	0.0607871	0.0387806	0.0366123	0.018709	0.0177259
		85.6	0.10188	0.0968941	0.0643099	0.0608154	0.0389861	0.0366477	0.0185935	0.0177499
		85.8	0.102339	0.0969024	0.0648715	0.0608434	0.0398254	0.0366829	0.0192788	0.0177737
		86	0.102157	0.0969107	0.0655034	0.0608713	0.0403878	0.0367181	0.0193903	0.0177975
		86.2	0.101703	0.0969189	0.0650702	0.0608989	0.0409418	0.0367531	0.0193431	0.0178213
		86.4	0.101632	0.096927	0.0652403	0.0609265	0.0408466	0.0367879	0.0194083	0.017845
		86.6	0.101179	0.096935	0.064201	0.0609538	0.0406819	0.0368227	0.0191631	0.0178686
		86.8	0.10125	0.0969429	0.0641211	0.060981	0.0406061	0.0368573	0.0188104	0.0178922
		87	0.101242	0.0969507	0.0635417	0.061008	0.0407235	0.0368918	0.0185679	0.0179158
		87.2	0.10139	0.0969584	0.0637168	0.0610348	0.0406739	0.0369261	0.0184539	0.0179392
		87.4	0.101933	0.096966	0.0636984	0.0610615	0.0409506	0.0369604	0.0186929	0.0179626
		87.6	0.101793	0.0969736	0.0638378	0.061088	0.0403406	0.0369945	0.0182755	0.017986
		87.8	0.101597	0.096981	0.0634115	0.0611143	0.0399325	0.0370284	0.0174328	0.0180093
		88	0.100978	0.0969884	0.0626814	0.0611405	0.038954	0.0370623	0.0171228	0.0180326
		88.2	0.101211	0.0969957	0.0626813	0.0611665	0.0388612	0.037096	0.0174475	0.0180557
		88.4	0.101801	0.0970029	0.0623147	0.0611923	0.0386522	0.0371296	0.0176052	0.0180789
		88.6	0.102713	0.0970101	0.062645	0.061218	0.0388106	0.0371631	0.0181266	0.018102
		88.8	0.10308	0.0970171	0.0632797	0.0612435	0.039303	0.0371965	0.0186001	0.018125
		89	0.102911	0.0970241	0.0639489	0.0612689	0.0394211	0.0372297	0.0185612	0.018148
		89.2	0.103283	0.097031	0.0646631	0.0612941	0.0397914	0.0372629	0.0192513	0.0181709
		89.4	0.103627	0.0970378	0.0656328	0.0613192	0.0398664	0.0372959	0.0199717	0.0181938
		89.6	0.103405	0.0970445	0.0655667	0.061344	0.0399004	0.0373287	0.0204259	0.0182166
		89.8	0.103467	0.0970512	0.0657949	0.0613688	0.0400929	0.0373615	0.0206943	0.0182393
		90	0.103282	0.0970578	0.0664012	0.0613934	0.0402218	0.0373941	0.0207661	0.018262
		90.2	0.103177	0.0970643	0.0663081	0.0614178	0.0402155	0.0374266	0.0207615	0.0182847
		90.4	0.103038	0.0970707	0.0665312	0.0614421	0.0395521	0.0374591	0.0209224	0.0183073
		90.6	0.102957	0.0970771	0.0658381	0.0614662	0.03926	0.0374913	0.0203433	0.0183298
		90.8	0.102984	0.0970834	0.0655301	0.0614902	0.0392067	0.0375235	0.0197146	0.0183523
		91	0.10245	0.0970896	0.0643117	0.061514	0.039102	0.0375555	0.0186406	0.0183748
		91.2	0.102855	0.0970957	0.0645768	0.0615377	0.0389776	0.0375875	0.0186006	0.0183972
		91.4	0.102907	0.0971018	0.0640358	0.0615612	0.0392909	0.0376193	0.0185827	0.0184195
		91.6	0.102957	0.0971078	0.0637914	0.0615846	0.0389228	0.037651	0.0178751	0.0184417
		91.8	0.103337	0.0971137	0.0632987	0.0616079	0.0392742	0.0376826	0.0176308	0.018464
		92	0.103334	0.0971196	0.0631877	0.061631	0.0391742	0.037714	0.0179247	0.0184861
		92.2	0.103559	0.0971254	0.0628443	0.0616539	0.0393984	0.0377454	0.0176802	0.0185083
		92.4	0.10386	0.0971312	0.0632362	0.0616767	0.0395454	0.0377766	0.0181575	0.0185303
		92.6	0.103269	0.0971368	0.0636517	0.0616994	0.0394203	0.0378077	0.017735	0.0185523
		92.8	0.103386	0.0971425	0.0639821	0.0617219	0.0393765	0.0378387	0.0175215	0.0185743
		93	0.103488	0.097148	0.0646423	0.0617443	0.0396962	0.0378696	0.0179714	0.0185962
		93.2	0.104323	0.0971535	0.0655652	0.0617665	0.0405489	0.0379004	0.0189959	0.0186181
		93.4	0.103903	0.0971589	0.0656275	0.0617887	0.0402669	0.0379311	0.0184113	0.0186399
		93.6	0.103714	0.0971643	0.0655917	0.0618106	0.0399394	0.0379616	0.0181783	0.0186616
		93.8	0.103728	0.0971696	0.0658779	0.0618324	0.0400807	0.037992	0.0183438	0.0186833
		94	0.103957	0.0971748	0.0666273	0.0618541	0.0402105	0.0380224	0.0186027	0.018705
		94.2	0.103682	0.09718	0.0667167	0.0618757	0.0398232	0.0380526	0.0181503	0.0187266
		94.4	0.103217	0.0971851	0.0661445	0.0618971	0.0395418	0.0380827	0.0179362	0.0187481
		94.6	0.103793	0.0971902	0.0657307	0.0619184	0.0394585	0.0381127	0.0173944	0.0187696
		94.8	0.10393	0.0971952	0.06523	0.0619396	0.0398006	0.0381426	0.0174121	0.0187911
		95	0.104301	0.0972001	0.0649861	0.0619606	0.0403799	0.0381724	0.0174299	0.0188125
		95.2	0.105184	0.097205	0.065403	0.0619815	0.0410063	0.038202	0.0185656	0.0188338
		95.4	0.105818	0.0972099	0.0656708	0.0620023	0.0414726	0.0382316	0.0192105	0.0188551
		95.6	0.106708	0.0972146	0.0659493	0.0620229	0.0416248	0.038261	0.0196862	0.0188764
		95.8	0.10679	0.0972194	0.0659564	0.0620434	0.0415352	0.0382904	0.0198637	0.0188975
		96	0.106421	0.097224	0.0660368	0.0620638	0.0414289	0.0383196	0.0206558	0.0189187
		96.2	0.106294	0.0972286	0.0654556	0.0620841	0.041165	0.0383488	0.0203164	0.0189398
		96.4	0.106215	0.0972332	0.0659164	0.0621042	0.0407403	0.0383778	0.0205326	0.0189608
		96.6	0.105758	0.0972377	0.0657283	0.0621242	0.0401316	0.0384067	0.0197258	0.0189818
		96.8	0.106298	0.0972422	0.0660841	0.0621441	0.0401726	0.0384355	0.0200323	0.0190028
		97	0.106677	0.0972466	0.0664668	0.0621638	0.0401469	0.0384642	0.0203323	0.0190236
		97.2	0.106398	0.097251	0.0664105	0.0621835	0.040025	0.0384928	0.0198495	0.0190445
		97.4	0.10598	0.0972553	0.0662482	0.062203	0.0397351	0.0385213	0.0195197	0.0190653
		97.6	0.106451	0.0972596	0.0667838	0.0622224	0.040225	0.0385497	0.0199088	0.019086
		97.8	0.106079	0.0972638	0.0670944	0.0622416	0.0405789	0.038578	0.0203157	0.0191067
		98	0.105579	0.097268	0.067452	0.0622608	0.0403639	0.0386062	0.0198433	0.0191274
		98.2	0.105269	0.0972721	0.0672087	0.0622798	0.039991	0.0386343	0.019412	0.019148
		98.4	0.105018	0.0972762	0.0667139	0.0622987	0.0399834	0.0386622	0.01901	0.0191685
		98.6	0.105612	0.0972802	0.0667413	0.0623175	0.0402623	0.0386901	0.0190171	0.019189
		98.8	0.105919	0.0972842	0.0667397	0.0623362	0.0408193	0.0387179	0.0194597	0.0192095
		99	0.106362	0.0972881	0.0668893	0.0623547	0.0416245	0.0387456	0.0193824	0.0192299
		99.2	0.106284	0.097292	0.0669469	0.0623732	0.0420383	0.0387731	0.0195843	0.0192502
		99.4	0.106503	0.0972958	0.0672812	0.0623915	0.0419392	0.0388006	0.0194109	0.0192705
		99.6	0.106371	0.0972997	0.0670901	0.0624097	0.0416099	0.038828	0.0195893	0.0192908
		99.8	0.105744	0.0973034	0.0672748	0.0624278	0.0412386	0.0388552	0.0194949	0.019311
		100	0.105299	0.0973071	0.0667124	0.0624458	0.0412847	0.0388824	0.0197784	0.0193311
		100.2	0.104946	0.0973108	0.0658026	0.0624637	0.0409515	0.0389095	0.0189875	0.0193513
		100.4	0.105147	0.0973144	0.0661975	0.0624814	0.0411511	0.0389364	0.0191154	0.0193713
		100.6	0.104898	0.097318	0.0658447	0.0624991	0.0409249	0.0389633	0.018797	0.0193913
		100.8	0.105495	0.0973216	0.0662061	0.0625166	0.0414577	0.0389901	0.0195542	0.0194113
		101	0.10522	0.0973251	0.0659733	0.062534	0.0413587	0.0390168	0.0198126	0.0194312
		101.2	0.104693	0.0973286	0.0659925	0.0625514	0.0415294	0.0390433	0.019702	0.0194511
		101.4	0.105071	0.097332	0.066263	0.0625686	0.0417648	0.0390698	0.0204294	0.0194709
		101.6	0.105352	0.0973354	0.0665493	0.0625857	0.0419429	0.0390962	0.0205836	0.0194907
		101.8	0.104715	0.0973388	0.0660595	0.0626027	0.0415402	0.0391225	0.0205951	0.0195105
		102	0.104771	0.0973421	0.0658485	0.0626196	0.0417255	0.0391487	0.0202091	0.0195301
		102.2	0.105175	0.0973454	0.0658245	0.0626364	0.0423324	0.0391748	0.0203692	0.0195498
		102.4	0.10549	0.0973486	0.0658219	0.0626531	0.0428341	0.0392008	0.0197936	0.0195694
		102.6	0.106008	0.0973518	0.0659866	0.0626696	0.0431995	0.0392267	0.0196697	0.0195889
		102.8	0.106962	0.097355	0.0661334	0.0626861	0.0435784	0.0392525	0.019538	0.0196084
		103	0.106969	0.0973581	0.0662426	0.0627025	0.043576	0.0392782	0.0187012	0.0196279
		103.2	0.107289	0.0973612	0.0661648	0.0627188	0.0432018	0.0393038	0.0184076	0.0196473
		103.4	0.108071	0.0973643	0.0667593	0.0627349	0.0425954	0.0393294	0.0184111	0.0196667
		103.6	0.107776	0.0973673	0.0663622	0.062751	0.0421259	0.0393548	0.0179102	0.019686
		103.8	0.108216	0.0973703	0.0671532	0.062767	0.0422813	0.0393801	0.0179472	0.0197052
		104	0.108279	0.0973733	0.0670107	0.0627829	0.0423342	0.0394054	0.0178555	0.0197245
		104.2	0.108688	0.0973762	0.0679026	0.0627986	0.0427224	0.0394305	0.0183227	0.0197436
		104.4	0.109228	0.0973791	0.0690915	0.0628143	0.0431525	0.0394556	0.018963	0.0197628
		104.6	0.109058	0.0973819	0.0693699	0.0628299	0.0426419	0.0394806	0.0189227	0.0197819
		104.8	0.108577	0.0973848	0.0696772	0.0628454	0.0425235	0.0395054	0.0196026	0.0198009
		105	0.107588	0.0973876	0.0695159	0.0628608	0.042241	0.0395302	0.0199416	0.0198199
		105.2	0.107545	0.0973903	0.0698171	0.062876	0.04189	0.0395549	0.0202285	0.0198389
		105.4	0.107483	0.0973931	0.0698509	0.0628912	0.0417449	0.0395795	0.0211388	0.0198578
		105.6	0.107376	0.0973958	0.0701348	0.0629063	0.0422781	0.0396041	0.0214348	0.0198766
		105.8	0.107143	0.0973984	0.0698879	0.0629213	0.0426886	0.0396285	0.0220036	0.0198954
		106	0.10749	0.0974011	0.0702836	0.0629362	0.043566	0.0396528	0.0228006	0.0199142
		106.2	0.107114	0.0974037	0.0707393	0.0629511	0.0440021	0.0396771	0.023239	0.019933
		106.4	0.106994	0.0974063	0.0708441	0.0629658	0.0440918	0.0397012	0.0230279	0.0199516
		106.6	0.106893	0.0974088	0.0704173	0.0629804	0.0438599	0.0397253	0.0225657	0.0199703
		106.8	0.107035	0.0974113	0.069635	0.062995	0.0430959	0.0397493	0.0221322	0.0199889
		107	0.106633	0.0974138	0.0689092	0.0630094	0.0425471	0.0397732	0.0215046	0.0200074
		107.2	0.107219	0.0974163	0.0686562	0.0630238	0.0425345	0.039797	0.0216952	0.0200259
		107.4	0.107011	0.0974187	0.0679542	0.063038	0.0418705	0.0398207	0.0205403	0.0200444
		107.6	0.106849	0.0974211	0.0675525	0.0630522	0.0422892	0.0398444	0.0200179	0.0200628
		107.8	0.107427	0.0974235	0.0678666	0.0630663	0.0420339	0.0398679	0.0201224	0.0200812
		108	0.107587	0.0974259	0.0680965	0.0630803	0.0419625	0.0398914	0.0197579	0.0200995
		108.2	0.107761	0.0974282	0.0685368	0.0630943	0.0418844	0.0399147	0.0200449	0.0201178
		108.4	0.107507	0.0974305	0.0676886	0.0631081	0.0412522	0.039938	0.0195521	0.020136
		108.6	0.107519	0.0974328	0.0674545	0.0631218	0.0407143	0.0399612	0.0187819	0.0201543
		108.8	0.107585	0.097435	0.0673409	0.0631355	0.0408412	0.0399844	0.019177	0.0201724
		109	0.107827	0.0974373	0.0672676	0.0631491	0.0409022	0.0400074	0.0194672	0.0201905
		109.2	0.108185	0.0974395	0.0671577	0.0631626	0.0408068	0.0400303	0.0194326	0.0202086
		109.4	0.108065	0.0974417	0.0679365	0.063176	0.0415869	0.0400532	0.0200651	0.0202266
		109.6	0.108704	0.0974438	0.0685956	0.0631893	0.0423497	0.040076	0.0206205	0.0202446
		109.8	0.109186	0.0974459	0.069077	0.0632025	0.0425699	0.0400987	0.0212205	0.0202626
		110	0.108807	0.097448	0.0692781	0.0632157	0.042389	0.0401213	0.0213747	0.0202805
		110.2	0.108588	0.0974501	0.0699382	0.0632288	0.0429669	0.0401438	0.0218528	0.0202983
		110.4	0.108926	0.0974522	0.0702041	0.0632418	0.0433819	0.0401663	0.0221618	0.0203161
		110.6	0.108978	0.0974542	0.070131	0.0632547	0.0433711	0.0401886	0.0216466	0.0203339
		110.8	0.108997	0.0974562	0.069862	0.0632675	0.0429937	0.0402109	0.0211375	0.0203516
		111	0.109082	0.0974582	0.0702433	0.0632803	0.0434786	0.0402332	0.0209214	0.0203693
		111.2	0.109689	0.0974601	0.070949	0.0632929	0.0439753	0.0402553	0.0214397	0.020387
		111.4	0.109687	0.0974621	0.0706477	0.0633055	0.0441796	0.0402773	0.02121	0.0204046
		111.6	0.109674	0.097464	0.0712604	0.0633181	0.0444451	0.0402993	0.0218605	0.0204222
		111.8	0.109714	0.0974659	0.0707705	0.0633305	0.0438061	0.0403212	0.0215245	0.0204397
		112	0.109542	0.0974678	0.0702423	0.0633429	0.0436303	0.040343	0.0210916	0.0204572
		112.2	0.109701	0.0974696	0.0694077	0.0633551	0.0431705	0.0403647	0.021267	0.0204746
		112.4	0.110254	0.0974715	0.0687945	0.0633673	0.0431458	0.0403863	0.0211899	0.020492
		112.6	0.110448	0.0974733	0.0687251	0.0633795	0.0427642	0.0404079	0.0211228	0.0205094
		112.8	0.110442	0.0974751	0.0681126	0.0633915	0.0422133	0.0404294	0.0213347	0.0205267
		113	0.110245	0.0974768	0.0678884	0.0634035	0.0419967	0.0404508	0.0209377	0.0205439
		113.2	0.110465	0.0974786	0.0676808	0.0634154	0.0417758	0.0404721	0.0203395	0.0205612
		113.4	0.110176	0.0974803	0.0678302	0.0634273	0.0416546	0.0404934	0.0201178	0.0205784
		113.6	0.110717	0.097482	0.0681283	0.063439	0.0414907	0.0405145	0.0202756	0.0205955
		113.8	0.111118	0.0974837	0.0686299	0.0634507	0.0415556	0.0405356	0.0204532	0.0206126
		114	0.110698	0.0974854	0.0688574	0.0634623	0.0411078	0.0405566	0.0200289	0.0206297
		114.2	0.111117	0.0974871	0.0692101	0.0634738	0.0418193	0.0405776	0.020422	0.0206467
		114.4	0.110844	0.0974887	0.0693492	0.0634853	0.0417753	0.0405984	0.0203462	0.0206637
		114.6	0.110723	0.0974903	0.069696	0.0634967	0.0415685	0.0406192	0.0198525	0.0206807
		114.8	0.110732	0.0974919	0.0693905	0.063508	0.0418149	0.0406399	0.0200052	0.0206976
		115	0.110713	0.0974935	0.0700962	0.0635193	0.0425921	0.0406606	0.0205942	0.0207145
		115.2	0.110504	0.097495	0.0699948	0.0635305	0.0424385	0.0406811	0.0209257	0.0207313
		115.4	0.110985	0.0974966	0.0701794	0.0635416	0.04338	0.0407016	0.0218154	0.0207481
		115.6	0.110648	0.0974981	0.0701623	0.0635526	0.0431032	0.040722	0.0219345	0.0207648
		115.8	0.111086	0.0974996	0.0693904	0.0635636	0.043184	0.0407424	0.0216264	0.0207815
		116	0.110862	0.0975011	0.0692706	0.0635745	0.0429448	0.0407626	0.0215434	0.0207982
		116.2	0.110804	0.0975026	0.0695224	0.0635853	0.0432099	0.0407828	0.0216259	0.0208148
		116.4	0.110547	0.097504	0.0692186	0.0635961	0.0431167	0.0408029	0.0213656	0.0208314
		116.6	0.109792	0.0975055	0.0689907	0.0636068	0.0426253	0.0408229	0.0210604	0.020848
		116.8	0.109739	0.0975069	0.0691292	0.0636175	0.0422839	0.0408429	0.0202461	0.0208645
		117	0.109858	0.0975083	0.0694661	0.063628	0.0428226	0.0408628	0.0202037	0.020881
		117.2	0.110136	0.0975097	0.0696539	0.0636386	0.0429295	0.0408826	0.0199418	0.0208974
		117.4	0.109723	0.0975111	0.0699441	0.063649	0.0428824	0.0409024	0.0195467	0.0209138
		117.6	0.110395	0.0975125	0.071197	0.0636594	0.0432501	0.0409221	0.0199141	0.0209302
		117.8	0.110584	0.0975138	0.0714174	0.0636697	0.0430712	0.0409417	0.0195639	0.0209465
		118	0.110308	0.0975151	0.0714508	0.0636799	0.0426489	0.0409612	0.019125	0.0209627
		118.2	0.110472	0.0975165	0.0712838	0.0636901	0.0428637	0.0409806	0.0194888	0.020979
		118.4	0.110411	0.0975178	0.0715462	0.0637002	0.0428246	0.041	0.0197608	0.0209952
		118.6	0.110803	0.097519	0.0716282	0.0637103	0.043056	0.0410193	0.0201708	0.0210114
		118.8	0.110953	0.0975203	0.0713192	0.0637203	0.0434168	0.0410386	0.0205945	0.0210275
		119	0.111277	0.0975216	0.0716792	0.0637302	0.0436908	0.0410578	0.0210512	0.0210436
		119.2	0.111739	0.0975228	0.0714281	0.0637401	0.0435441	0.0410769	0.0214381	0.0210596
		119.4	0.112509	0.097524	0.0717619	0.0637499	0.0443353	0.0410959	0.0225336	0.0210756
		119.6	0.112502	0.0975253	0.0713832	0.0637596	0.0439713	0.0411149	0.0226378	0.0210916
		119.8	0.11286	0.0975265	0.071249	0.0637693	0.0442021	0.0411338	0.02298	0.0211075
		120	0.11286	0.0975276	0.071249	0.063779	0.0442021	0.0411527	0.02298	0.0211235
		120.2	0.112678	0.0974219	0.0712869	0.0637098	0.0440636	0.0411081	0.023137	0.0211006
		120.4	0.112065	0.0973162	0.07041	0.0636407	0.0438933	0.0410635	0.0229172	0.0210777
		120.6	0.111303	0.0972107	0.069834	0.0635717	0.0438479	0.0410189	0.0225145	0.0210548
		120.8	0.110099	0.0971052	0.069028	0.0635027	0.0434486	0.0409744	0.0221912	0.021032
		121	0.109238	0.0969999	0.068335	0.0634339	0.0428962	0.04093	0.0221793	0.0210092
		121.2	0.108349	0.0968947	0.0676785	0.0633651	0.0422811	0.0408856	0.0218234	0.0209864
		121.4	0.107346	0.0967896	0.0669172	0.0632964	0.0419738	0.0408413	0.0216142	0.0209637
		121.6	0.106446	0.0966846	0.0668027	0.0632277	0.0418848	0.040797	0.0215965	0.0209409
		121.8	0.105056	0.0965798	0.0659286	0.0631591	0.0416871	0.0407527	0.021332	0.0209182
		122	0.104507	0.096475	0.0658962	0.0630906	0.041755	0.0407085	0.021701	0.0208955
		122.2	0.102949	0.0963704	0.0652287	0.0630222	0.0415806	0.0406644	0.0211684	0.0208728
		122.4	0.101836	0.0962659	0.064402	0.0629538	0.0410448	0.0406203	0.0211009	0.0208502
		122.6	0.10062	0.0961614	0.0638817	0.0628856	0.0406186	0.0405762	0.0211087	0.0208276
		122.8	0.100022	0.0960571	0.0636774	0.0628173	0.0402119	0.0405322	0.0207371	0.020805
		123	0.0995569	0.095953	0.0633419	0.0627492	0.0400372	0.0404882	0.0200676	0.0207824
		123.2	0.0987432	0.0958489	0.0627675	0.0626812	0.0395628	0.0404443	0.0199677	0.0207599
		123.4	0.0985116	0.0957449	0.063006	0.0626132	0.0397511	0.0404005	0.0197716	0.0207374
		123.6	0.0978059	0.0956411	0.0626921	0.0625453	0.0390184	0.0403566	0.0198482	0.0207149
		123.8	0.0970534	0.0955374	0.062538	0.0624774	0.0386806	0.0403129	0.0198551	0.0206924
		124	0.0965687	0.0954337	0.0622108	0.0624097	0.0384477	0.0402691	0.019901	0.02067
		124.2	0.0963658	0.0953302	0.0614568	0.062342	0.0379711	0.0402255	0.0203095	0.0206476
		124.4	0.0957527	0.0952268	0.0602295	0.0622744	0.0376722	0.0401818	0.0199679	0.0206252
		124.6	0.094775	0.0951236	0.0596275	0.0622068	0.0369292	0.0401383	0.0194229	0.0206028
		124.8	0.0941113	0.0950204	0.0586431	0.0621394	0.0365505	0.0400947	0.0192367	0.0205805
		125	0.0941539	0.0949173	0.0584999	0.062072	0.0365645	0.0400512	0.0195918	0.0205581
		125.2	0.0938688	0.0948144	0.0582295	0.0620046	0.036723	0.0400078	0.0192519	0.0205358
		125.4	0.094048	0.0947116	0.0579858	0.0619374	0.0372321	0.0399644	0.0198075	0.0205136
		125.6	0.0935503	0.0946088	0.057588	0.0618702	0.037287	0.0399211	0.0199075	0.0204913
		125.8	0.0936232	0.0945062	0.0573255	0.0618031	0.0377416	0.0398778	0.0197441	0.0204691
		126	0.0936628	0.0944037	0.0574218	0.0617361	0.0381166	0.0398345	0.0201787	0.0204469
		126.2	0.0924476	0.0943013	0.0569097	0.0616691	0.0377008	0.0397913	0.0193683	0.0204247
		126.4	0.0916761	0.094199	0.0571169	0.0616022	0.0378951	0.0397482	0.0197543	0.0204026
		126.6	0.0914524	0.0940969	0.0577679	0.0615354	0.0388391	0.039705	0.0199698	0.0203804
		126.8	0.0915767	0.0939948	0.0583057	0.0614687	0.0395759	0.039662	0.0201215	0.0203583
		127	0.0910668	0.0938929	0.058483	0.061402	0.040009	0.039619	0.0204959	0.0203362
		127.2	0.0901128	0.093791	0.0580295	0.0613354	0.0397357	0.039576	0.0204778	0.0203142
		127.4	0.0900057	0.0936893	0.0582969	0.0612689	0.0396117	0.0395331	0.0202972	0.0202922
		127.6	0.0896881	0.0935877	0.0580043	0.0612024	0.0394171	0.0394902	0.0201326	0.0202702
		127.8	0.090121	0.0934862	0.0583825	0.061136	0.0398448	0.0394474	0.0202149	0.0202482
		128	0.0902358	0.0933848	0.0581242	0.0610697	0.0396273	0.0394046	0.0205128	0.0202262
		128.2	0.0906067	0.0932835	0.0581369	0.0610035	0.0393899	0.0393618	0.0206987	0.0202043
		128.4	0.0900873	0.0931823	0.0576739	0.0609373	0.0395295	0.0393191	0.01989	0.0201824
		128.6	0.089118	0.0930813	0.0571466	0.0608713	0.0390235	0.0392765	0.0189564	0.0201605
		128.8	0.0893386	0.0929803	0.05668	0.0608052	0.0391745	0.0392339	0.019156	0.0201386
		129	0.0889184	0.0928795	0.0564445	0.0607393	0.0386111	0.0391913	0.0190124	0.0201167
		129.2	0.0885577	0.0927787	0.0557036	0.0606734	0.0378498	0.0391488	0.0187454	0.0200949
		129.4	0.0885911	0.0926781	0.055294	0.0606076	0.0373996	0.0391064	0.0192323	0.0200731
		129.6	0.0878111	0.0925776	0.0549678	0.0605419	0.0367619	0.039064	0.0187532	0.0200514
		129.8	0.0878063	0.0924772	0.0549864	0.0604762	0.0363799	0.0390216	0.0182184	0.0200296
		130	0.0867241	0.0923769	0.0542599	0.0604106	0.0355808	0.0389793	0.0179877	0.0200079
		130.2	0.0864038	0.0922767	0.0543782	0.0603451	0.0355477	0.038937	0.0177944	0.0199862
		130.4	0.0862089	0.0921766	0.0543935	0.0602796	0.0358093	0.0388948	0.0180675	0.0199645
		130.6	0.0855703	0.0920766	0.0539477	0.0602143	0.0356861	0.0388526	0.0180837	0.0199429
		130.8	0.0850825	0.0919768	0.0538094	0.0601489	0.0351884	0.0388104	0.018237	0.0199212
		131	0.0842776	0.091877	0.0534614	0.0600837	0.0346675	0.0387683	0.0179225	0.0198996
		131.2	0.0839986	0.0917773	0.0528316	0.0600185	0.0341861	0.0387263	0.0176698	0.019878
		131.4	0.0840555	0.0916778	0.0528087	0.0599534	0.0340885	0.0386843	0.0177368	0.0198565
		131.6	0.0838809	0.0915784	0.0524551	0.0598884	0.0342684	0.0386423	0.0180187	0.019835
		131.8	0.0845868	0.0914791	0.0528324	0.0598235	0.0350083	0.0386004	0.0188622	0.0198134
		132	0.0849282	0.0913798	0.0527503	0.0597586	0.0353743	0.0385586	0.0195156	0.0197919
		132.2	0.0852318	0.0912807	0.0526973	0.0596938	0.0359491	0.0385167	0.0198514	0.0197705
		132.4	0.0849295	0.0911817	0.0523635	0.059629	0.0359674	0.038475	0.0199194	0.019749
		132.6	0.0849414	0.0910828	0.0522599	0.0595644	0.035894	0.0384332	0.0203326	0.0197276
		132.8	0.0852967	0.090984	0.0523047	0.0594997	0.0355485	0.0383916	0.0206485	0.0197062
		133	0.0854011	0.0908854	0.0525006	0.0594352	0.0353574	0.0383499	0.0205159	0.0196849
		133.2	0.0858126	0.0907868	0.0526781	0.0593707	0.0354549	0.0383083	0.0207664	0.0196635
		133.4	0.0859521	0.0906883	0.0529984	0.0593064	0.0358527	0.0382668	0.02105	0.0196422
		133.6	0.0853105	0.09059	0.0531274	0.059242	0.0354131	0.0382253	0.0202119	0.0196209
		133.8	0.0848398	0.0904917	0.0525461	0.0591778	0.0353921	0.0381838	0.0199623	0.0195996
		134	0.0848853	0.0903936	0.0525207	0.0591136	0.0358533	0.0381424	0.0203645	0.0195783
		134.2	0.0848923	0.0902955	0.0528051	0.0590495	0.036354	0.038101	0.0202718	0.0195571
		134.4	0.0844761	0.0901976	0.0527848	0.0589854	0.0357259	0.0380597	0.0195905	0.0195359
		134.6	0.0841685	0.0900998	0.0531349	0.0589215	0.035472	0.0380184	0.0194035	0.0195147
		134.8	0.0845803	0.090002	0.0538589	0.0588576	0.0355896	0.0379772	0.0190257	0.0194935
		135	0.0844672	0.0899044	0.0540125	0.0587937	0.0358521	0.037936	0.0187363	0.0194724
		135.2	0.0847637	0.0898069	0.0539998	0.05873	0.0358482	0.0378949	0.0189128	0.0194513
		135.4	0.0844523	0.0897095	0.0541792	0.0586663	0.0352639	0.0378537	0.0189936	0.0194302
		135.6	0.0844624	0.0896122	0.0543961	0.0586026	0.0353602	0.0378127	0.0188163	0.0194091
		135.8	0.0852739	0.089515	0.0541776	0.0585391	0.0354128	0.0377717	0.0188292	0.019388
		136	0.084699	0.0894179	0.0537183	0.0584756	0.0350856	0.0377307	0.0188399	0.019367
		136.2	0.0840623	0.0893209	0.0531435	0.0584122	0.034833	0.0376898	0.0187277	0.019346
		136.4	0.0837275	0.0892241	0.0529974	0.0583488	0.0341378	0.0376489	0.0188473	0.019325
		136.6	0.0830214	0.0891273	0.0521321	0.0582855	0.0334834	0.0376081	0.0182875	0.0193041
		136.8	0.0829215	0.0890306	0.0517516	0.0582223	0.0328141	0.0375673	0.0181805	0.0192831
		137	0.0827345	0.0889341	0.0513487	0.0581591	0.0328208	0.0375265	0.0185479	0.0192622
		137.2	0.0822131	0.0888376	0.0504626	0.0580961	0.032728	0.0374858	0.0183312	0.0192413
		137.4	0.081614	0.0887412	0.0500893	0.0580331	0.0327156	0.0374452	0.0186243	0.0192205
		137.6	0.081014	0.088645	0.0497623	0.0579701	0.0323775	0.0374046	0.0181036	0.0191996
		137.8	0.080767	0.0885488	0.0493021	0.0579072	0.0325421	0.037364	0.0188506	0.0191788
		138	0.080253	0.0884528	0.0487687	0.0578444	0.0320205	0.0373235	0.0186277	0.019158
		138.2	0.0796291	0.0883569	0.0483428	0.0577817	0.0318728	0.037283	0.0183216	0.0191372
		138.4	0.080337	0.088261	0.0484825	0.057719	0.0322221	0.0372426	0.0188059	0.0191165
		138.6	0.0813583	0.0881653	0.0490871	0.0576564	0.0325695	0.0372022	0.0196491	0.0190957
		138.8	0.0814855	0.0880697	0.0494674	0.0575939	0.0329222	0.0371618	0.0194418	0.019075
		139	0.0810753	0.0879742	0.0496097	0.0575314	0.0330582	0.0371215	0.0195537	0.0190543
		139.2	0.0812113	0.0878788	0.0500816	0.057469	0.0326998	0.0370813	0.019214	0.0190336
		139.4	0.0811857	0.0877834	0.0505611	0.0574067	0.0326199	0.037041	0.0192746	0.019013
		139.6	0.0812834	0.0876882	0.0508323	0.0573444	0.0328709	0.0370009	0.0188233	0.0189924
		139.8	0.0811659	0.0875931	0.0503034	0.0572822	0.0327045	0.0369607	0.0182983	0.0189718
		140	0.0803526	0.0874981	0.05028	0.0572201	0.0322605	0.0369206	0.0185848	0.0189512
		140.2	0.0793506	0.0874032	0.0497975	0.0571581	0.0316685	0.0368806	0.0178699	0.0189307
		140.4	0.0795376	0.0873084	0.0501462	0.0570961	0.0316413	0.0368406	0.0180078	0.0189101
		140.6	0.0790974	0.0872137	0.04968	0.0570341	0.0315374	0.0368006	0.0176174	0.0188896
		140.8	0.0791351	0.0871191	0.0498359	0.0569723	0.0318359	0.0367607	0.0182245	0.0188691
		141	0.0790153	0.0870246	0.0500722	0.0569105	0.0322525	0.0367208	0.0186593	0.0188487
		141.2	0.0789619	0.0869303	0.0498804	0.0568488	0.0328217	0.036681	0.0181308	0.0188282
		141.4	0.0791002	0.086836	0.0500255	0.0567871	0.0327264	0.0366412	0.0181032	0.0188078
		141.6	0.0791505	0.0867418	0.0499436	0.0567255	0.0327073	0.0366015	0.0180833	0.0187874
		141.8	0.0789656	0.0866477	0.0498696	0.056664	0.0328122	0.0365618	0.0187706	0.018767
		142	0.0790045	0.0865537	0.049626	0.0566025	0.032929	0.0365222	0.0187924	0.0187467
		142.2	0.0794136	0.0864599	0.0497529	0.0565411	0.0335787	0.0364825	0.0193981	0.0187263
		142.4	0.0803382	0.0863661	0.0500578	0.0564798	0.0342342	0.036443	0.0198533	0.018706
		142.6	0.0804257	0.0862724	0.0503334	0.0564185	0.0339057	0.0364034	0.0194764	0.0186857
		142.8	0.0798102	0.0861789	0.0503922	0.0563574	0.0336923	0.036364	0.0191131	0.0186655
		143	0.0795733	0.0860854	0.05013	0.0562962	0.0337341	0.0363245	0.0190245	0.0186452
		143.2	0.0799155	0.085992	0.0498037	0.0562352	0.0335123	0.0362851	0.0184691	0.018625
		143.4	0.0794053	0.0858987	0.0495657	0.0561742	0.0325309	0.0362458	0.0180169	0.0186048
		143.6	0.0790783	0.0858056	0.0493992	0.0561133	0.0316972	0.0362065	0.0170991	0.0185846
		143.8	0.0791497	0.0857125	0.0490459	0.0560524	0.0313311	0.0361672	0.0163904	0.0185645
		144	0.0786835	0.0856196	0.0486007	0.0559916	0.0305712	0.036128	0.0155285	0.0185443
		144.2	0.0779057	0.0855267	0.0481864	0.0559309	0.0299374	0.0360888	0.0147262	0.0185242
		144.4	0.0786282	0.0854339	0.0485251	0.0558702	0.0302755	0.0360496	0.0152271	0.0185041
		144.6	0.0783615	0.0853413	0.0483488	0.0558096	0.0298752	0.0360105	0.0149588	0.018484
		144.8	0.0781503	0.0852487	0.0482057	0.0557491	0.0296358	0.0359715	0.0150959	0.018464
		145	0.0786397	0.0851562	0.0483335	0.0556886	0.0301595	0.0359325	0.0153049	0.018444
		145.2	0.0785482	0.0850639	0.0478813	0.0556282	0.0305183	0.0358935	0.0148591	0.018424
		145.4	0.078834	0.0849716	0.0477245	0.0555679	0.0304704	0.0358546	0.0151358	0.018404
		145.6	0.0790031	0.0848795	0.0480404	0.0555076	0.0311876	0.0358157	0.0156253	0.018384
		145.8	0.0787939	0.0847874	0.0480499	0.0554474	0.0317242	0.0357768	0.0159613	0.0183641
		146	0.0791314	0.0846954	0.0485756	0.0553873	0.032343	0.035738	0.0165955	0.0183442
		146.2	0.0787357	0.0846036	0.0484937	0.0553272	0.0329129	0.0356993	0.0172078	0.0183243
		146.4	0.0783523	0.0845118	0.0483683	0.0552672	0.03323	0.0356605	0.0171829	0.0183044
		146.6	0.0782127	0.0844202	0.0485332	0.0552072	0.0332201	0.0356219	0.0175646	0.0182846
		146.8	0.0781238	0.0843286	0.0488046	0.0551474	0.0338596	0.0355832	0.0184234	0.0182647
		147	0.0779779	0.0842371	0.048765	0.0550876	0.0340981	0.0355446	0.0187011	0.0182449
		147.2	0.0780113	0.0841458	0.048774	0.0550278	0.033579	0.0355061	0.0187225	0.0182251
		147.4	0.0773275	0.0840545	0.0487612	0.0549681	0.0327691	0.0354676	0.0186724	0.0182054
		147.6	0.0777798	0.0839633	0.048835	0.0549085	0.0325752	0.0354291	0.0187183	0.0181856
		147.8	0.0780307	0.0838723	0.0483886	0.054849	0.0324944	0.0353907	0.0187242	0.0181659
		148	0.0774086	0.0837813	0.047705	0.0547895	0.0318612	0.0353523	0.0182482	0.0181462
		148.2	0.0773192	0.0836904	0.0474022	0.05473	0.0312456	0.0353139	0.018444	0.0181265
		148.4	0.0770121	0.0835997	0.0470557	0.0546707	0.0309356	0.0352756	0.018167	0.0181068
		148.6	0.0768466	0.083509	0.0465785	0.0546114	0.0305337	0.0352374	0.0180634	0.0180872
		148.8	0.0769691	0.0834184	0.046413	0.0545522	0.0306118	0.0351992	0.0178214	0.0180676
		149	0.0773731	0.0833279	0.0466439	0.054493	0.0311727	0.035161	0.0179994	0.018048
		149.2	0.0773011	0.0832376	0.0464847	0.0544339	0.0309605	0.0351229	0.0170871	0.0180284
		149.4	0.0770527	0.0831473	0.0463018	0.0543749	0.030532	0.0350848	0.0166336	0.0180089
		149.6	0.0765961	0.0830571	0.0462908	0.0543159	0.0306934	0.0350467	0.0159835	0.0179893
		149.8	0.0760384	0.082967	0.0462545	0.054257	0.0308756	0.0350087	0.0162143	0.0179698
		150	0.0763143	0.082877	0.0468285	0.0541981	0.0312589	0.0349707	0.0162609	0.0179503
		150.2	0.0754214	0.0827872	0.0465836	0.0541393	0.0309524	0.0349328	0.0156106	0.0179309
		150.4	0.0750893	0.0826974	0.0465458	0.0540806	0.0308427	0.0348949	0.0150728	0.0179114
		150.6	0.0760646	0.0826077	0.0470531	0.054022	0.031454	0.0348571	0.0155253	0.017892
		150.8	0.0761692	0.0825181	0.0474967	0.0539634	0.0316755	0.0348193	0.0157714	0.0178726
		151	0.0753861	0.0824286	0.0471258	0.0539048	0.0308948	0.0347815	0.0153001	0.0178532
		151.2	0.0751768	0.0823392	0.0469552	0.0538464	0.0304482	0.0347438	0.0150782	0.0178338
		151.4	0.0749836	0.0822499	0.0471125	0.053788	0.0307418	0.0347061	0.0151482	0.0178145
		151.6	0.0752259	0.0821607	0.0473707	0.0537296	0.0306747	0.0346685	0.0152439	0.0177952
		151.8	0.0749768	0.0820715	0.0470069	0.0536714	0.0301446	0.0346308	0.0154024	0.0177759
		152	0.0747161	0.0819825	0.0467709	0.0536131	0.029984	0.0345933	0.0153218	0.0177566
		152.2	0.0742426	0.0818936	0.0467223	0.053555	0.0299395	0.0345558	0.015107	0.0177373
		152.4	0.0742027	0.0818048	0.0466874	0.0534969	0.0301289	0.0345183	0.0153604	0.0177181
		152.6	0.0747465	0.0817161	0.0467602	0.0534389	0.0303872	0.0344809	0.0161232	0.0176989
		152.8	0.074942	0.0816274	0.0472186	0.0533809	0.0302314	0.0344435	0.0161802	0.0176797
		153	0.074286	0.0815389	0.0469012	0.053323	0.0296319	0.0344061	0.0158251	0.0176605
		153.2	0.0743164	0.0814505	0.0466919	0.0532652	0.0293514	0.0343688	0.0155325	0.0176414
		153.4	0.074075	0.0813621	0.0468441	0.0532074	0.0292106	0.0343315	0.0161774	0.0176222
		153.6	0.0744788	0.0812739	0.0471473	0.0531497	0.0298035	0.0342943	0.016572	0.0176031
		153.8	0.0737125	0.0811857	0.0463952	0.0530921	0.0294125	0.0342571	0.016384	0.017584
		154	0.0742021	0.0810977	0.0464461	0.0530345	0.0294495	0.0342199	0.0159931	0.0175649
		154.2	0.0738759	0.0810097	0.0459762	0.052977	0.0287879	0.0341828	0.0156809	0.0175459
		154.4	0.0739937	0.0809219	0.0457539	0.0529195	0.0290044	0.0341457	0.0153763	0.0175269
		154.6	0.0742407	0.0808341	0.0460831	0.0528621	0.0294281	0.0341087	0.0156551	0.0175078
		154.8	0.0735614	0.0807464	0.0456396	0.0528048	0.0291452	0.0340717	0.0152605	0.0174889
		155	0.0729079	0.0806588	0.0453445	0.0527475	0.0295421	0.0340347	0.0151517	0.0174699
		155.2	0.0733698	0.0805714	0.0455677	0.0526903	0.0298922	0.0339978	0.0154248	0.0174509
		155.4	0.0733132	0.080484	0.0458131	0.0526331	0.0299255	0.0339609	0.0154428	0.017432
		155.6	0.0731975	0.0803967	0.045748	0.0525761	0.029345	0.0339241	0.0153464	0.0174131
		155.8	0.0731352	0.0803095	0.0456032	0.052519	0.0288599	0.0338873	0.0156449	0.0173942
		156	0.0733743	0.0802224	0.0454843	0.0524621	0.029633	0.0338506	0.0156274	0.0173754
		156.2	0.073375	0.0801354	0.0451654	0.0524052	0.0293889	0.0338139	0.0153258	0.0173565
		156.4	0.0740375	0.0800484	0.0450026	0.0523483	0.0298493	0.0337772	0.0159369	0.0173377
		156.6	0.0737724	0.0799616	0.0444676	0.0522916	0.029646	0.0337406	0.0161897	0.0173189
		156.8	0.0735017	0.0798749	0.0441001	0.0522348	0.0292232	0.033704	0.0162815	0.0173001
		157	0.0731964	0.0797883	0.0440358	0.0521782	0.0289694	0.0336674	0.0159144	0.0172813
		157.2	0.0737745	0.0797017	0.0438408	0.0521216	0.0289963	0.0336309	0.016457	0.0172626
		157.4	0.0739055	0.0796153	0.0440017	0.0520651	0.0294442	0.0335944	0.0167589	0.0172439
		157.6	0.0739993	0.0795289	0.0440094	0.0520086	0.0296252	0.033558	0.0167353	0.0172252
		157.8	0.0734469	0.0794427	0.0433435	0.0519522	0.0296094	0.0335216	0.015848	0.0172065
		158	0.0743186	0.0793565	0.0443383	0.0518958	0.029981	0.0334852	0.016282	0.0171878
		158.2	0.0736979	0.0792705	0.0441966	0.0518396	0.0295871	0.0334489	0.0157363	0.0171692
		158.4	0.0735855	0.0791845	0.0445014	0.0517833	0.0300654	0.0334126	0.0156109	0.0171506
		158.6	0.0737042	0.0790986	0.0448135	0.0517272	0.0306358	0.0333764	0.016067	0.0171319
		158.8	0.0733393	0.0790128	0.0440891	0.0516711	0.0304357	0.0333402	0.0154837	0.0171134
		159	0.0732943	0.0789271	0.0441647	0.051615	0.0302467	0.033304	0.0150826	0.0170948
		159.2	0.0734829	0.0788415	0.0439705	0.051559	0.0292932	0.0332679	0.0144223	0.0170763
		159.4	0.0736873	0.078756	0.0439146	0.0515031	0.0287085	0.0332318	0.0140304	0.0170577
		159.6	0.0738661	0.0786706	0.0442166	0.0514473	0.0289732	0.0331958	0.013992	0.0170392
		159.8	0.073503	0.0785852	0.0441249	0.0513915	0.0288035	0.0331598	0.0137524	0.0170208
		160	0.0737228	0.0785	0.0443191	0.0513357	0.029129	0.0331238	0.0141389	0.0170023
		160.2	0.0736376	0.0784149	0.0440731	0.05128	0.0286396	0.0330879	0.0138902	0.0169839
		160.4	0.073746	0.0783298	0.0440306	0.0512244	0.0288627	0.033052	0.0138389	0.0169654
		160.6	0.0738575	0.0782449	0.0439616	0.0511689	0.0287725	0.0330161	0.0139718	0.0169471
		160.8	0.073938	0.07816	0.0438293	0.0511134	0.0283162	0.0329803	0.0142071	0.0169287
		161	0.0745813	0.0780752	0.0448747	0.0510579	0.0285605	0.0329446	0.0144981	0.0169103
		161.2	0.0746212	0.0779906	0.0446262	0.0510026	0.0286541	0.0329088	0.0147075	0.016892
		161.4	0.0748063	0.077906	0.0458782	0.0509472	0.0296228	0.0328731	0.0152343	0.0168736
		161.6	0.075077	0.0778215	0.0466901	0.050892	0.029371	0.0328375	0.0156741	0.0168553
		161.8	0.0751663	0.0777371	0.0468933	0.0508368	0.0299014	0.0328019	0.0155571	0.0168371
		162	0.0749316	0.0776528	0.0472313	0.0507816	0.0296677	0.0327663	0.0159559	0.0168188
		162.2	0.0749125	0.0775685	0.0472933	0.0507266	0.0300226	0.0327308	0.0160664	0.0168006
		162.4	0.0753222	0.0774844	0.0476295	0.0506716	0.0303752	0.0326953	0.0164326	0.0167823
		162.6	0.0751178	0.0774004	0.046942	0.0506166	0.0298981	0.0326598	0.0160208	0.0167641
		162.8	0.0746171	0.0773164	0.0460579	0.0505617	0.0292814	0.0326244	0.0159164	0.0167459
		163	0.0746868	0.0772325	0.0459261	0.0505068	0.0290395	0.032589	0.0159057	0.0167278
		163.2	0.074333	0.0771488	0.0455026	0.0504521	0.0285716	0.0325536	0.0162458	0.0167096
		163.4	0.0741736	0.0770651	0.0454744	0.0503974	0.02881	0.0325183	0.0163965	0.0166915
		163.6	0.0730418	0.0769815	0.0450601	0.0503427	0.0284536	0.0324831	0.0160953	0.0166734
		163.8	0.0720123	0.076898	0.0444163	0.0502881	0.027626	0.0324478	0.0157369	0.0166553
		164	0.0717353	0.0768146	0.0441986	0.0502336	0.0270057	0.0324126	0.0159909	0.0166373
		164.2	0.0717208	0.0767313	0.0438427	0.0501791	0.0264759	0.0323775	0.0154764	0.0166192
		164.4	0.0716891	0.0766481	0.0433285	0.0501246	0.0266111	0.0323424	0.014871	0.0166012
		164.6	0.0713555	0.076565	0.0430392	0.0500703	0.0263356	0.0323073	0.0152638	0.0165832
		164.8	0.0713324	0.0764819	0.0432278	0.050016	0.0259276	0.0322723	0.0153506	0.0165652
		165	0.071585	0.076399	0.0440003	0.0499617	0.0266567	0.0322373	0.0150959	0.0165472
		165.2	0.0713014	0.0763161	0.0435243	0.0499075	0.0265122	0.0322023	0.0149924	0.0165293
		165.4	0.0712927	0.0762333	0.0440355	0.0498534	0.0267207	0.0321673	0.0146035	0.0165114
		165.6	0.0713838	0.0761507	0.0439457	0.0497993	0.0265316	0.0321325	0.0145132	0.0164935
		165.8	0.0711682	0.0760681	0.0434796	0.0497453	0.0275224	0.0320976	0.0140335	0.0164756
		166	0.0710067	0.0759855	0.043383	0.0496914	0.0271395	0.0320628	0.0135142	0.0164577
		166.2	0.071959	0.0759031	0.0437294	0.0496375	0.0275798	0.032028	0.0137351	0.0164398
		166.4	0.0725024	0.0758208	0.0441257	0.0495836	0.0277762	0.0319933	0.0137399	0.016422
		166.6	0.0721052	0.0757386	0.0432341	0.0495299	0.0270693	0.0319586	0.0130564	0.0164042
		166.8	0.0721278	0.0756564	0.0434902	0.0494761	0.0274796	0.0319239	0.0138224	0.0163864
		167	0.0721201	0.0755744	0.0440411	0.0494225	0.0277091	0.0318893	0.0138862	0.0163686
		167.2	0.0720615	0.0754924	0.0442363	0.0493689	0.028046	0.0318547	0.0142641	0.0163509
		167.4	0.0716344	0.0754105	0.0439985	0.0493153	0.0283652	0.0318202	0.0139519	0.0163332
		167.6	0.0705755	0.0753287	0.0431995	0.0492618	0.0279324	0.0317856	0.0134937	0.0163154
		167.8	0.0700626	0.075247	0.0432527	0.0492084	0.0276978	0.0317512	0.013549	0.0162977
		168	0.0701652	0.0751654	0.042986	0.049155	0.0275274	0.0317167	0.013691	0.0162801
		168.2	0.0699097	0.0750839	0.0426918	0.0491017	0.0273057	0.0316823	0.0133138	0.0162624
		168.4	0.0690738	0.0750025	0.0421846	0.0490485	0.0272107	0.031648	0.0128988	0.0162448
		168.6	0.068719	0.0749211	0.0420949	0.0489953	0.0267256	0.0316137	0.0133413	0.0162272
		168.8	0.0688675	0.0748399	0.0420289	0.0489421	0.0266574	0.0315794	0.0131906	0.0162096
		169	0.0684216	0.0747587	0.0419356	0.0488891	0.026853	0.0315451	0.0129446	0.016192
		169.2	0.0684425	0.0746776	0.0419086	0.048836	0.0267481	0.0315109	0.0133151	0.0161744
		169.4	0.0677993	0.0745966	0.0416207	0.0487831	0.0264558	0.0314767	0.0125109	0.0161569
		169.6	0.0680655	0.0745157	0.041748	0.0487301	0.0266045	0.0314426	0.0128843	0.0161394
		169.8	0.0682567	0.0744349	0.0416144	0.0486773	0.0264363	0.0314085	0.0125362	0.0161218
		170	0.0685912	0.0743541	0.0422384	0.0486245	0.0256897	0.0313744	0.0124489	0.0161044
		170.2	0.0697879	0.0742735	0.0430727	0.0485718	0.0260696	0.0313404	0.0134102	0.0160869
		170.4	0.0702068	0.0741929	0.0435341	0.0485191	0.0259579	0.0313064	0.0134602	0.0160694
		170.6	0.0701752	0.0741125	0.0434583	0.0484665	0.025686	0.0312724	0.0131359	0.016052
		170.8	0.0707308	0.0740321	0.0438752	0.0484139	0.0262415	0.0312385	0.0136414	0.0160346
		171	0.0709281	0.0739518	0.0443671	0.0483614	0.0263718	0.0312046	0.0136861	0.0160172
		171.2	0.0711156	0.0738716	0.0441283	0.0483089	0.0269611	0.0311708	0.0137922	0.0159998
		171.4	0.0705017	0.0737915	0.0439109	0.0482565	0.027076	0.031137	0.0137297	0.0159825
		171.6	0.0698786	0.0737114	0.0434418	0.0482042	0.0266826	0.0311032	0.0134346	0.0159652
		171.8	0.0702177	0.0736315	0.0434615	0.0481519	0.0270097	0.0310695	0.0135338	0.0159478
		172	0.0701145	0.0735516	0.0429889	0.0480997	0.0270257	0.0310358	0.0133827	0.0159305
		172.2	0.0697361	0.0734719	0.0429676	0.0480475	0.0270397	0.0310021	0.0132893	0.0159133
		172.4	0.0698992	0.0733922	0.0431713	0.0479954	0.0277112	0.0309685	0.0138116	0.015896
		172.6	0.0701704	0.0733126	0.0430726	0.0479434	0.0278902	0.0309349	0.0141364	0.0158788
		172.8	0.070039	0.0732331	0.0430525	0.0478913	0.0284029	0.0309014	0.0141823	0.0158615
		173	0.0699641	0.0731536	0.0431507	0.0478394	0.0285641	0.0308678	0.0140444	0.0158443
		173.2	0.0705972	0.0730743	0.0428598	0.0477875	0.0289246	0.0308344	0.0141896	0.0158272
		173.4	0.0704716	0.072995	0.0423842	0.0477357	0.028675	0.0308009	0.0138519	0.01581
		173.6	0.0710747	0.0729159	0.0430479	0.0476839	0.0289425	0.0307675	0.0139769	0.0157928
		173.8	0.0712391	0.0728368	0.0433276	0.0476322	0.0290737	0.0307341	0.0143843	0.0157757
		174	0.0712725	0.0727578	0.0442504	0.0475805	0.0293684	0.0307008	0.015096	0.0157586
		174.2	0.0716913	0.0726789	0.0444337	0.0475289	0.0293777	0.0306675	0.0154249	0.0157415
		174.4	0.0713561	0.0726	0.0439113	0.0474774	0.0283124	0.0306342	0.0149559	0.0157244
		174.6	0.0714696	0.0725213	0.0441401	0.0474259	0.0282211	0.030601	0.0152529	0.0157074
		174.8	0.0716169	0.0724426	0.044158	0.0473744	0.028082	0.0305678	0.0152452	0.0156903
		175	0.0710073	0.0723641	0.0441492	0.0473231	0.0275522	0.0305347	0.0150221	0.0156733
		175.2	0.070777	0.0722856	0.0440685	0.0472717	0.0278928	0.0305016	0.0150553	0.0156563
		175.4	0.0699972	0.0722072	0.0440564	0.0472205	0.0276308	0.0304685	0.0149021	0.0156393
		175.6	0.0687561	0.0721289	0.0431627	0.0471693	0.0267514	0.0304354	0.0137843	0.0156224
		175.8	0.0681317	0.0720506	0.0427053	0.0471181	0.0264735	0.0304024	0.0131759	0.0156054
		176	0.0671951	0.0719725	0.0421465	0.047067	0.0257398	0.0303694	0.0125451	0.0155885
		176.2	0.0669162	0.0718944	0.0420469	0.0470159	0.0256476	0.0303365	0.0120869	0.0155716
		176.4	0.0670797	0.0718165	0.0421264	0.0469649	0.0259758	0.0303036	0.0120775	0.0155547
		176.6	0.0671235	0.0717386	0.0418924	0.046914	0.0262652	0.0302707	0.0121316	0.0155379
		176.8	0.0668578	0.0716607	0.0415161	0.0468631	0.0263244	0.0302379	0.0116578	0.015521
		177	0.0667145	0.071583	0.0402868	0.0468123	0.0255537	0.0302051	0.0111094	0.0155042
		177.2	0.0669218	0.0715054	0.0402219	0.0467615	0.0263009	0.0301724	0.0112981	0.0154873
		177.4	0.0667535	0.0714278	0.0404659	0.0467108	0.0262551	0.0301396	0.0115619	0.0154705
		177.6	0.0672239	0.0713504	0.0414077	0.0466601	0.0270259	0.0301069	0.0119725	0.0154538
		177.8	0.0671612	0.071273	0.041396	0.0466095	0.0271349	0.0300743	0.0122739	0.015437
		178	0.0673562	0.0711957	0.0418026	0.046559	0.0272457	0.0300417	0.0126518	0.0154203
		178.2	0.0676002	0.0711185	0.041594	0.0465085	0.0269958	0.0300091	0.0126296	0.0154035
		178.4	0.0675875	0.0710413	0.0414347	0.0464581	0.026509	0.0299765	0.0125602	0.0153868
		178.6	0.0685081	0.0709643	0.042175	0.0464077	0.0270668	0.029944	0.0134282	0.0153701
		178.8	0.0684773	0.0708873	0.0424759	0.0463573	0.0270525	0.0299115	0.0134137	0.0153535
		179	0.0683446	0.0708104	0.0425187	0.0463071	0.0270321	0.0298791	0.0137166	0.0153368
		179.2	0.0685895	0.0707336	0.0429644	0.0462568	0.0274063	0.0298467	0.0137498	0.0153202
		179.4	0.068459	0.0706569	0.0428166	0.0462067	0.0269659	0.0298143	0.0133017	0.0153036
		179.6	0.0680973	0.0705803	0.0423544	0.0461565	0.0267251	0.029782	0.0131651	0.015287
		179.8	0.0683673	0.0705037	0.0421431	0.0461065	0.0264407	0.0297497	0.0133771	0.0152704
		180	0.0684827	0.0704272	0.0415565	0.0460565	0.0265246	0.0297174	0.0132066	0.0152538
		180.2	0.0691317	0.0703509	0.0420645	0.0460065	0.0273769	0.0296852	0.0138887	0.0152373
		180.4	0.0694847	0.0702746	0.0424764	0.0459566	0.028042	0.029653	0.0149583	0.0152208
		180.6	0.0698088	0.0701983	0.0422293	0.0459068	0.0279908	0.0296208	0.0152524	0.0152043
		180.8	0.0690793	0.0701222	0.0418471	0.045857	0.027416	0.0295887	0.0146865	0.0151878
		181	0.0688854	0.0700462	0.0413127	0.0458073	0.0274491	0.0295566	0.0151178	0.0151713
		181.2	0.0686962	0.0699702	0.0419862	0.0457576	0.0280242	0.0295246	0.0153849	0.0151548
		181.4	0.0684088	0.0698943	0.0417722	0.0457079	0.0275678	0.0294925	0.0152659	0.0151384
		181.6	0.0681475	0.0698185	0.0421952	0.0456584	0.0278357	0.0294605	0.0152766	0.015122
		181.8	0.067682	0.0697428	0.0417816	0.0456088	0.0271427	0.0294286	0.0149682	0.0151056
		182	0.0671762	0.0696671	0.0413779	0.0455594	0.0268126	0.0293967	0.0148282	0.0150892
		182.2	0.0667787	0.0695916	0.0416995	0.04551	0.0267557	0.0293648	0.0150138	0.0150728
		182.4	0.0661543	0.0695161	0.0410152	0.0454606	0.0259372	0.0293329	0.0144099	0.0150565
		182.6	0.0660111	0.0694407	0.0412116	0.0454113	0.0255449	0.0293011	0.0145782	0.0150402
		182.8	0.0656006	0.0693654	0.0411664	0.045362	0.0254195	0.0292693	0.0148644	0.0150238
		183	0.066217	0.0692901	0.0413162	0.0453128	0.0253624	0.0292376	0.0148823	0.0150075
		183.2	0.0666486	0.069215	0.0413596	0.0452637	0.0255454	0.0292059	0.0147865	0.0149913
		183.4	0.0669888	0.0691399	0.0416689	0.0452146	0.0256247	0.0291742	0.0152952	0.014975
		183.6	0.0675128	0.0690649	0.0420094	0.0451656	0.0259673	0.0291426	0.0158907	0.0149588
		183.8	0.0685484	0.06899	0.0421937	0.0451166	0.0264869	0.029111	0.0163405	0.0149425
		184	0.0690483	0.0689152	0.0422899	0.0450676	0.0272697	0.0290794	0.0165991	0.0149263
		184.2	0.0696187	0.0688404	0.0430166	0.0450188	0.0276801	0.0290479	0.0168603	0.0149101
		184.4	0.0699066	0.0687658	0.0435273	0.0449699	0.0275931	0.0290163	0.0168895	0.014894
		184.6	0.0701458	0.0686912	0.0433789	0.0449212	0.0275028	0.0289849	0.0163521	0.0148778
		184.8	0.070238	0.0686167	0.0434097	0.0448724	0.0275103	0.0289534	0.0161829	0.0148617
		185	0.0704936	0.0685423	0.043471	0.0448238	0.0280684	0.028922	0.0160847	0.0148456
		185.2	0.0702105	0.0684679	0.0436233	0.0447752	0.0279489	0.0288907	0.0157321	0.0148295
		185.4	0.069965	0.0683937	0.0432938	0.0447266	0.0276545	0.0288593	0.0153657	0.0148134
		185.6	0.0695141	0.0683195	0.043327	0.0446781	0.0277149	0.028828	0.0153565	0.0147973
		185.8	0.0689305	0.0682454	0.0423004	0.0446296	0.0268467	0.0287968	0.0147563	0.0147813
		186	0.0678346	0.0681714	0.0415776	0.0445812	0.0265145	0.0287655	0.014263	0.0147652
		186.2	0.0672314	0.0680974	0.0411912	0.0445329	0.0261207	0.0287343	0.0143477	0.0147492
		186.4	0.0661985	0.0680236	0.0400002	0.0444846	0.0252972	0.0287032	0.0138323	0.0147332
		186.6	0.0654382	0.0679498	0.0397595	0.0444363	0.0249308	0.028672	0.0138475	0.0147172
		186.8	0.0650903	0.0678761	0.0394751	0.0443881	0.0248724	0.0286409	0.0136307	0.0147013
		187	0.065319	0.0678025	0.03925	0.04434	0.0247158	0.0286099	0.0132151	0.0146853
		187.2	0.0648942	0.0677289	0.0385072	0.0442919	0.0244876	0.0285788	0.0131752	0.0146694
		187.4	0.0646521	0.0676555	0.0386662	0.0442439	0.0243379	0.0285478	0.0134719	0.0146535
		187.6	0.0651194	0.0675821	0.0389858	0.0441959	0.0247372	0.0285169	0.0137154	0.0146376
		187.8	0.0654951	0.0675088	0.0391781	0.0441479	0.0252855	0.028486	0.0136842	0.0146217
		188	0.0654133	0.0674356	0.0392219	0.0441001	0.0254576	0.0284551	0.0129919	0.0146059
		188.2	0.0654535	0.0673624	0.0393007	0.0440522	0.0252557	0.0284242	0.012571	0.01459
		188.4	0.0657327	0.0672894	0.0396909	0.0440044	0.0253743	0.0283934	0.0125042	0.0145742
		188.6	0.0653693	0.0672164	0.0399216	0.0439567	0.0254696	0.0283626	0.0121375	0.0145584
		188.8	0.0657922	0.0671435	0.04031	0.043909	0.026082	0.0283318	0.0123766	0.0145426
		189	0.0656481	0.0670707	0.0405001	0.0438614	0.0264167	0.0283011	0.0121831	0.0145268
		189.2	0.0653665	0.0669979	0.0402977	0.0438138	0.0265873	0.0282704	0.012233	0.0145111
		189.4	0.0651731	0.0669253	0.0404715	0.0437663	0.0265861	0.0282397	0.0120567	0.0144953
		189.6	0.0647285	0.0668527	0.0403966	0.0437188	0.0265363	0.0282091	0.0119148	0.0144796
		189.8	0.0646763	0.0667802	0.040381	0.0436714	0.0260355	0.0281785	0.011889	0.0144639
		190	0.0646837	0.0667077	0.0406358	0.0436241	0.0260647	0.0281479	0.0120875	0.0144482
		190.2	0.0648126	0.0666354	0.0406443	0.0435767	0.025455	0.0281174	0.0123544	0.0144326
		190.4	0.0646608	0.0665631	0.0410749	0.0435295	0.0256938	0.0280869	0.0125989	0.0144169
		190.6	0.0645869	0.0664909	0.0410974	0.0434823	0.0252379	0.0280565	0.0121958	0.0144013
		190.8	0.0647934	0.0664188	0.0413741	0.0434351	0.0248545	0.028026	0.0121683	0.0143856
		191	0.0649334	0.0663468	0.0410713	0.043388	0.0247471	0.0279956	0.0126388	0.01437
		191.2	0.0649947	0.0662748	0.0409057	0.043341	0.0244239	0.0279653	0.0128554	0.0143544
		191.4	0.0653558	0.0662029	0.0411175	0.0432939	0.0244626	0.0279349	0.0131101	0.0143389
		191.6	0.065869	0.0661311	0.0412791	0.043247	0.0245961	0.0279046	0.0130478	0.0143233
		191.8	0.0665864	0.0660594	0.0410824	0.0432001	0.0247511	0.0278744	0.0128168	0.0143078
		192	0.0667167	0.0659877	0.0412201	0.0431532	0.0247543	0.0278441	0.0125125	0.0142923
		192.2	0.0670111	0.0659162	0.0414269	0.0431064	0.0247996	0.0278139	0.0129057	0.0142768
		192.4	0.0669466	0.0658447	0.0411246	0.0430597	0.0247224	0.0277838	0.0127563	0.0142613
		192.6	0.0668815	0.0657733	0.0409962	0.043013	0.0250084	0.0277536	0.012874	0.0142458
		192.8	0.0672242	0.0657019	0.0408983	0.0429663	0.0251248	0.0277235	0.0129105	0.0142304
		193	0.0672751	0.0656307	0.0403456	0.0429197	0.0253568	0.0276935	0.0130441	0.0142149
		193.2	0.0669512	0.0655595	0.0400372	0.0428732	0.0255561	0.0276634	0.0125313	0.0141995
		193.4	0.0669353	0.0654884	0.0403092	0.0428267	0.0258122	0.0276334	0.0124889	0.0141841
		193.6	0.0669363	0.0654173	0.0403723	0.0427802	0.0257291	0.0276035	0.0127496	0.0141687
		193.8	0.0674872	0.0653464	0.0406152	0.0427338	0.0259699	0.0275735	0.0128854	0.0141534
		194	0.0680159	0.0652755	0.0411699	0.0426875	0.0267128	0.0275436	0.0135876	0.014138
		194.2	0.068411	0.0652047	0.0418663	0.0426412	0.0271284	0.0275137	0.0141616	0.0141227
		194.4	0.0680686	0.065134	0.042054	0.0425949	0.0274131	0.0274839	0.0139976	0.0141074
		194.6	0.0681487	0.0650634	0.0421713	0.0425487	0.0271775	0.0274541	0.0139408	0.0140921
		194.8	0.0676211	0.0649928	0.042555	0.0425026	0.026847	0.0274243	0.014261	0.0140768
		195	0.0669821	0.0649223	0.041794	0.0424565	0.0264677	0.0273946	0.0135736	0.0140615
		195.2	0.067215	0.0648519	0.0414449	0.0424104	0.026863	0.0273648	0.0136801	0.0140463
		195.4	0.0667772	0.0647815	0.0409808	0.0423644	0.0263594	0.0273352	0.0131988	0.014031
		195.6	0.0662978	0.0647113	0.0404136	0.0423185	0.0260365	0.0273055	0.0129826	0.0140158
		195.8	0.0659341	0.0646411	0.0402134	0.0422726	0.0258546	0.0272759	0.0131041	0.0140006
		196	0.0654426	0.064571	0.0407129	0.0422267	0.0260869	0.0272463	0.0129228	0.0139854
		196.2	0.0651902	0.064501	0.0403349	0.0421809	0.0256304	0.0272168	0.012741	0.0139703
		196.4	0.0648627	0.064431	0.0396382	0.0421352	0.0249185	0.0271873	0.0125399	0.0139551
		196.6	0.0652655	0.0643611	0.0396668	0.0420895	0.0251568	0.0271578	0.0127375	0.01394
		196.8	0.0649606	0.0642913	0.0389883	0.0420438	0.024964	0.0271283	0.0120801	0.0139249
		197	0.0645996	0.0642216	0.0384322	0.0419982	0.025066	0.0270989	0.0116606	0.0139098
		197.2	0.064433	0.0641519	0.038579	0.0419527	0.0252066	0.0270695	0.0115231	0.0138947
		197.4	0.0647539	0.0640823	0.0388466	0.0419072	0.0262505	0.0270401	0.0123947	0.0138796
		197.6	0.0649735	0.0640128	0.0388187	0.0418617	0.0261121	0.0270108	0.0124415	0.0138645
		197.8	0.0653173	0.0639434	0.0392483	0.0418163	0.0267964	0.0269815	0.012847	0.0138495
		198	0.0658437	0.0638741	0.0393224	0.041771	0.0268724	0.0269523	0.0135159	0.0138345
		198.2	0.065683	0.0638048	0.039809	0.0417257	0.0269213	0.026923	0.0135134	0.0138195
		198.4	0.0656781	0.0637356	0.0399184	0.0416804	0.026817	0.0268938	0.0136209	0.0138045
		198.6	0.0662191	0.0636665	0.0405262	0.0416352	0.0267957	0.0268647	0.0142957	0.0137895
		198.8	0.0657896	0.0635974	0.0403209	0.04159	0.0259569	0.0268355	0.0142403	0.0137746
		199	0.0662481	0.0635284	0.0402357	0.0415449	0.0257105	0.0268064	0.0141912	0.0137596
		199.2	0.0668605	0.0634595	0.0407516	0.0414999	0.026021	0.0267773	0.015092	0.0137447
		199.4	0.0664109	0.0633907	0.0411875	0.0414549	0.0256342	0.0267483	0.0148274	0.0137298
		199.6	0.065894	0.063322	0.0411828	0.0414099	0.0253881	0.0267193	0.0145239	0.0137149
		199.8	0.0659308	0.0632533	0.0415842	0.041365	0.025531	0.0266903	0.0146838	0.0137
		200	0.0659649	0.0631847	0.0418362	0.0413201	0.0257029	0.0266614	0.0145118	0.0136852
		200.2	0.065668	0.0631161	0.0415247	0.0412753	0.0252819	0.0266324	0.0142976	0.0136703
		200.4	0.0659241	0.0630477	0.0413862	0.0412305	0.0253891	0.0266036	0.0144149	0.0136555
		200.6	0.0660895	0.0629793	0.0407258	0.0411858	0.0255949	0.0265747	0.0139651	0.0136407
		200.8	0.0656176	0.062911	0.0402544	0.0411412	0.0254731	0.0265459	0.0133166	0.0136259
		201	0.0657234	0.0628428	0.0406068	0.0410965	0.0252769	0.0265171	0.0131122	0.0136111
		201.2	0.0658489	0.0627746	0.0401828	0.041052	0.0256142	0.0264883	0.0134136	0.0135963
		201.4	0.0658814	0.0627065	0.0397053	0.0410074	0.0257602	0.0264596	0.0131949	0.0135816
		201.6	0.065622	0.0626385	0.0391044	0.040963	0.0252849	0.0264309	0.0131927	0.0135669
		201.8	0.0656398	0.0625706	0.0389935	0.0409185	0.0250863	0.0264022	0.0134128	0.0135522
		202	0.0658384	0.0625027	0.0385926	0.0408741	0.0246417	0.0263736	0.0129807	0.0135374
		202.2	0.0659261	0.0624349	0.0392773	0.0408298	0.025196	0.026345	0.0136708	0.0135228
		202.4	0.0663678	0.0623672	0.0397328	0.0407855	0.0257375	0.0263164	0.0145093	0.0135081
		202.6	0.0664767	0.0622996	0.0398574	0.0407413	0.0254973	0.0262879	0.0144984	0.0134935
		202.8	0.0662291	0.062232	0.0399336	0.0406971	0.0253318	0.0262594	0.0144128	0.0134788
		203	0.0667269	0.0621645	0.0405564	0.040653	0.0256581	0.0262309	0.0146994	0.0134642
		203.2	0.0661766	0.0620971	0.0410215	0.0406089	0.025842	0.0262024	0.0143671	0.0134496
		203.4	0.0654963	0.0620297	0.040558	0.0405648	0.0259797	0.026174	0.0136462	0.013435
		203.6	0.0645262	0.0619624	0.0402059	0.0405208	0.0259621	0.0261456	0.013008	0.0134204
		203.8	0.0646724	0.0618952	0.0402693	0.0404769	0.0265291	0.0261173	0.0135467	0.0134059
		204	0.0640593	0.0618281	0.039809	0.040433	0.0261228	0.0260889	0.0132706	0.0133913
		204.2	0.0634503	0.061761	0.0393286	0.0403891	0.0260503	0.0260606	0.0130919	0.0133768
		204.4	0.0629466	0.0616941	0.0385773	0.0403453	0.0253078	0.0260324	0.0128199	0.0133623
		204.6	0.0630969	0.0616271	0.0381895	0.0403016	0.0252514	0.0260041	0.0127586	0.0133478
		204.8	0.0632325	0.0615603	0.0385673	0.0402579	0.0249925	0.0259759	0.0125328	0.0133333
		205	0.0633044	0.0614935	0.0387504	0.0402142	0.0249623	0.0259478	0.0123993	0.0133189
		205.2	0.0638289	0.0614268	0.0386973	0.0401706	0.0255966	0.0259196	0.0129423	0.0133044
		205.4	0.0642484	0.0613602	0.039144	0.040127	0.0259165	0.0258915	0.0131377	0.01329
		205.6	0.0639959	0.0612937	0.0389443	0.0400835	0.0252342	0.0258634	0.013188	0.0132756
		205.8	0.064559	0.0612272	0.039454	0.04004	0.0252207	0.0258354	0.0130955	0.0132612
		206	0.0652461	0.0611608	0.0399476	0.0399966	0.0252557	0.0258073	0.0135197	0.0132468
		206.2	0.0653916	0.0610944	0.0398855	0.0399532	0.0249412	0.0257794	0.0140731	0.0132324
		206.4	0.0654382	0.0610282	0.0404028	0.0399099	0.0250674	0.0257514	0.0141891	0.0132181
		206.6	0.0654113	0.060962	0.0403788	0.0398666	0.0247044	0.0257235	0.0140371	0.0132038
		206.8	0.0651453	0.0608959	0.0403266	0.0398234	0.0242879	0.0256956	0.0138981	0.0131894
		207	0.0652278	0.0608298	0.0404682	0.0397802	0.0240021	0.0256677	0.0138549	0.0131751
		207.2	0.0647064	0.0607638	0.0406237	0.039737	0.0239529	0.0256399	0.0133529	0.0131608
		207.4	0.0643433	0.0606979	0.0396251	0.0396939	0.023832	0.0256121	0.0130995	0.0131466
		207.6	0.0646036	0.0606321	0.0397849	0.0396509	0.0244408	0.0255843	0.0129679	0.0131323
		207.8	0.0647622	0.0605663	0.0394549	0.0396079	0.0242525	0.0255565	0.0130094	0.0131181
		208	0.0643343	0.0605007	0.0392062	0.0395649	0.0240287	0.0255288	0.0125581	0.0131038
		208.2	0.0640533	0.060435	0.0389254	0.039522	0.0243686	0.0255011	0.0127456	0.0130896
		208.4	0.0638114	0.0603695	0.0388746	0.0394791	0.0246353	0.0254735	0.0127221	0.0130754
		208.6	0.0644105	0.060304	0.0399097	0.0394363	0.0255931	0.0254458	0.0134136	0.0130612
		208.8	0.0646314	0.0602386	0.0403783	0.0393935	0.0258885	0.0254182	0.0132471	0.0130471
		209	0.0644834	0.0601733	0.0406294	0.0393508	0.0262543	0.0253907	0.0136985	0.0130329
		209.2	0.0645264	0.060108	0.0406765	0.0393081	0.0261235	0.0253631	0.0137996	0.0130188
		209.4	0.0646171	0.0600428	0.0407036	0.0392655	0.0261468	0.0253356	0.0138283	0.0130047
		209.6	0.0644309	0.0599777	0.0406936	0.0392229	0.0259167	0.0253081	0.0140611	0.0129906
		209.8	0.0649088	0.0599126	0.0407528	0.0391804	0.0263087	0.0252807	0.0142766	0.0129765
		210	0.065124	0.0598477	0.0407088	0.0391379	0.0260489	0.0252533	0.0144064	0.0129624
		210.2	0.0647768	0.0597828	0.0402521	0.0390954	0.0257814	0.0252259	0.0140256	0.0129483
		210.4	0.0646616	0.0597179	0.0406342	0.039053	0.0259094	0.0251985	0.0142666	0.0129343
		210.6	0.0646082	0.0596531	0.0403223	0.0390107	0.0257068	0.0251712	0.0142797	0.0129203
		210.8	0.0641582	0.0595884	0.040101	0.0389683	0.0254695	0.0251439	0.0140565	0.0129062
		211	0.0642507	0.0595238	0.0400633	0.0389261	0.0256234	0.0251166	0.0137991	0.0128922
		211.2	0.064178	0.0594592	0.0402399	0.0388839	0.0259451	0.0250894	0.0136625	0.0128783
		211.4	0.0641461	0.0593948	0.039349	0.0388417	0.0257088	0.0250622	0.0137643	0.0128643
		211.6	0.0650128	0.0593303	0.0393599	0.0387996	0.0254747	0.025035	0.0134788	0.0128503
		211.8	0.0642627	0.059266	0.0386551	0.0387575	0.0247947	0.0250078	0.013043	0.0128364
		212	0.0643228	0.0592017	0.0387468	0.0387154	0.0250439	0.0249807	0.0130449	0.0128225
		212.2	0.0641125	0.0591375	0.0383979	0.0386734	0.0250268	0.0249536	0.0130895	0.0128086
		212.4	0.0639635	0.0590734	0.0385134	0.0386315	0.0254258	0.0249265	0.0132114	0.0127947
		212.6	0.0633677	0.0590093	0.0380023	0.0385896	0.0248795	0.0248995	0.0126274	0.0127808
		212.8	0.0631972	0.0589453	0.0371786	0.0385477	0.024231	0.0248725	0.0121042	0.0127669
		213	0.0627451	0.0588814	0.0366939	0.0385059	0.0233907	0.0248455	0.0118514	0.0127531
		213.2	0.0623776	0.0588175	0.0366711	0.0384642	0.0233365	0.0248186	0.011908	0.0127393
		213.4	0.0623451	0.0587537	0.0365762	0.0384225	0.0236993	0.0247917	0.0122207	0.0127255
		213.6	0.0626113	0.05869	0.0368817	0.0383808	0.0242612	0.0247648	0.0122295	0.0127117
		213.8	0.0629494	0.0586263	0.0371529	0.0383392	0.0246741	0.0247379	0.012347	0.0126979
		214	0.0634223	0.0585627	0.037597	0.0382976	0.0246914	0.0247111	0.01248	0.0126841
		214.2	0.0632174	0.0584992	0.0376255	0.038256	0.0244401	0.0246843	0.012322	0.0126703
		214.4	0.0637494	0.0584358	0.0380684	0.0382145	0.024829	0.0246575	0.0128631	0.0126566
		214.6	0.0638502	0.0583724	0.0380258	0.0381731	0.0252872	0.0246308	0.0129158	0.0126429
		214.8	0.0636001	0.0583091	0.0383869	0.0381317	0.0253367	0.024604	0.0129704	0.0126292
		215	0.0636047	0.0582458	0.038692	0.0380903	0.0249863	0.0245774	0.012414	0.0126155
		215.2	0.0633807	0.0581827	0.0387918	0.038049	0.0245951	0.0245507	0.0124037	0.0126018
		215.4	0.0635229	0.0581196	0.0383391	0.0380078	0.0240363	0.0245241	0.0125319	0.0125881
		215.6	0.0637914	0.0580565	0.0383362	0.0379665	0.023706	0.0244975	0.0121825	0.0125745
		215.8	0.0632078	0.0579936	0.0380904	0.0379254	0.0236731	0.0244709	0.0114541	0.0125608
		216	0.0632938	0.0579307	0.0383601	0.0378842	0.0241602	0.0244444	0.0119532	0.0125472
		216.2	0.0632942	0.0578678	0.0385498	0.0378431	0.0242949	0.0244179	0.012083	0.0125336
		216.4	0.0628513	0.0578051	0.038567	0.0378021	0.0243484	0.0243914	0.0116408	0.01252
		216.6	0.0622723	0.0577424	0.0382601	0.0377611	0.0237142	0.0243649	0.0110243	0.0125064
		216.8	0.0623866	0.0576797	0.0383225	0.0377201	0.0231601	0.0243385	0.011575	0.0124928
		217	0.0619091	0.0576172	0.0387031	0.0376792	0.0228381	0.0243121	0.0116481	0.0124793
		217.2	0.061448	0.0575547	0.0389476	0.0376384	0.0230371	0.0242857	0.0121226	0.0124658
		217.4	0.0614044	0.0574923	0.0390223	0.0375975	0.0233527	0.0242594	0.0122285	0.0124522
		217.6	0.0626251	0.0574299	0.039739	0.0375568	0.0245687	0.0242331	0.0133748	0.0124387
		217.8	0.0624991	0.0573676	0.0397467	0.037516	0.0241106	0.0242068	0.0138911	0.0124253
		218	0.0625622	0.0573054	0.0396417	0.0374753	0.0239	0.0241805	0.0139832	0.0124118
		218.2	0.0621381	0.0572433	0.0393394	0.0374347	0.02337	0.0241543	0.013837	0.0123983
		218.4	0.062866	0.0571812	0.0390604	0.0373941	0.0239367	0.0241281	0.0139139	0.0123849
		218.6	0.0625696	0.0571192	0.0387988	0.0373535	0.0235509	0.024102	0.0135951	0.0123714
		218.8	0.0627596	0.0570572	0.0389096	0.037313	0.0233813	0.0240758	0.0131501	0.012358
		219	0.062769	0.0569953	0.0389262	0.0372726	0.0236268	0.0240497	0.0127457	0.0123446
		219.2	0.0626273	0.0569335	0.0381473	0.0372321	0.0232131	0.0240236	0.0123839	0.0123312
		219.4	0.0634942	0.0568717	0.0384141	0.0371917	0.0237787	0.0239975	0.0124854	0.0123178
		219.6	0.0636177	0.0568101	0.0388156	0.0371514	0.0240991	0.0239715	0.0119277	0.0123045
		219.8	0.0639316	0.0567484	0.0388037	0.0371111	0.0241217	0.0239455	0.0121304	0.0122911
		220	0.0640363	0.0566869	0.0392025	0.0370709	0.0243837	0.0239196	0.0125771	0.0122778
		220.2	0.0640692	0.0566254	0.03926	0.0370306	0.0242742	0.0238936	0.0123264	0.0122645
		220.4	0.064036	0.056564	0.0397771	0.0369905	0.0246372	0.0238677	0.0122984	0.0122512
		220.6	0.0634423	0.0565027	0.039863	0.0369504	0.0238542	0.0238418	0.0122852	0.0122379
		220.8	0.0633111	0.0564414	0.0404956	0.0369103	0.0239268	0.0238159	0.012682	0.0122246
		221	0.0629758	0.0563801	0.0411354	0.0368703	0.024199	0.0237901	0.0129746	0.0122114
		221.2	0.0623678	0.056319	0.0409622	0.0368303	0.0241918	0.0237643	0.0130925	0.0121981
		221.4	0.0622863	0.0562579	0.0408316	0.0367903	0.0241358	0.0237385	0.013491	0.0121849
		221.6	0.0624267	0.0561969	0.0405822	0.0367504	0.0240632	0.0237128	0.0140398	0.0121717
		221.8	0.0619905	0.0561359	0.0402451	0.0367106	0.0236961	0.0236871	0.0139141	0.0121585
		222	0.0622284	0.0560751	0.0405341	0.0366707	0.0240114	0.0236614	0.0141756	0.0121453
		222.2	0.0622922	0.0560142	0.0401174	0.036631	0.0235322	0.0236357	0.0139176	0.0121321
		222.4	0.0627891	0.0559535	0.0397327	0.0365912	0.0237654	0.0236101	0.0138791	0.012119
		222.6	0.0626127	0.0558928	0.0395992	0.0365516	0.0233849	0.0235845	0.0135994	0.0121058
		222.8	0.0630803	0.0558322	0.0396816	0.0365119	0.0233295	0.0235589	0.0134844	0.0120927
		223	0.0631046	0.0557716	0.0393724	0.0364723	0.0229866	0.0235334	0.0133046	0.0120796
		223.2	0.0633133	0.0557111	0.0388317	0.0364327	0.0226506	0.0235078	0.0128808	0.0120665
		223.4	0.0638906	0.0556507	0.0392526	0.0363932	0.0232163	0.0234823	0.012975	0.0120534
		223.6	0.0637645	0.0555903	0.0389365	0.0363538	0.0231409	0.0234569	0.0128362	0.0120403
		223.8	0.0644859	0.0555301	0.038715	0.0363143	0.0231397	0.0234314	0.0131139	0.0120272
		224	0.0643832	0.0554698	0.0382832	0.036275	0.0229681	0.023406	0.0124937	0.0120142
		224.2	0.0640828	0.0554097	0.0378879	0.0362356	0.0226902	0.0233806	0.0122342	0.0120012
		224.4	0.064341	0.0553496	0.0385507	0.0361963	0.0235239	0.0233553	0.0127583	0.0119882
		224.6	0.0637216	0.0552895	0.0378493	0.0361571	0.0226624	0.0233299	0.0123403	0.0119752
		224.8	0.0641538	0.0552296	0.0385361	0.0361178	0.0235998	0.0233046	0.0127629	0.0119622
		225	0.063995	0.0551697	0.0385182	0.0360787	0.0240178	0.0232794	0.0132337	0.0119492
		225.2	0.064131	0.0551098	0.0384188	0.0360395	0.0246838	0.0232541	0.0132887	0.0119362
		225.4	0.0647219	0.0550501	0.0389009	0.0360004	0.0253709	0.0232289	0.0137547	0.0119233
		225.6	0.0650372	0.0549904	0.0389138	0.0359614	0.0256829	0.0232037	0.0139966	0.0119104
		225.8	0.0654751	0.0549307	0.0391437	0.0359224	0.0264772	0.0231785	0.0143723	0.0118974
		226	0.0654096	0.0548711	0.0398802	0.0358834	0.0267181	0.0231534	0.0144809	0.0118845
		226.2	0.0652636	0.0548116	0.0397733	0.0358445	0.0267263	0.0231283	0.0145387	0.0118716
		226.4	0.0652717	0.0547522	0.0400854	0.0358056	0.0270013	0.0231032	0.0145673	0.0118588
		226.6	0.0650479	0.0546928	0.0401268	0.0357668	0.0264117	0.0230781	0.0139983	0.0118459
		226.8	0.0645571	0.0546335	0.0404391	0.035728	0.0261301	0.0230531	0.0137474	0.0118331
		227	0.0645119	0.0545742	0.0404846	0.0356892	0.0257528	0.0230281	0.0134429	0.0118202
		227.2	0.0641804	0.054515	0.0403608	0.0356505	0.0256234	0.0230031	0.0133242	0.0118074
		227.4	0.0635577	0.0544559	0.0402054	0.0356119	0.025109	0.0229782	0.0128663	0.0117946
		227.6	0.0635642	0.0543968	0.0400875	0.0355733	0.0249375	0.0229533	0.0125596	0.0117818
		227.8	0.0632186	0.0543378	0.0397604	0.0355347	0.0244303	0.0229284	0.0122246	0.011769
		228	0.062254	0.0542789	0.0388567	0.0354961	0.0232608	0.0229035	0.0115292	0.0117563
		228.2	0.06158	0.05422	0.0384447	0.0354576	0.0231924	0.0228786	0.0114374	0.0117435
		228.4	0.061244	0.0541612	0.0384318	0.0354192	0.0235589	0.0228538	0.0119395	0.0117308
		228.6	0.0608996	0.0541025	0.0377112	0.0353808	0.0228572	0.022829	0.0117973	0.0117181
		228.8	0.060853	0.0540438	0.0376928	0.0353424	0.0236904	0.0228043	0.0124561	0.0117053
		229	0.0610421	0.0539852	0.0380375	0.035304	0.0241651	0.0227795	0.0133217	0.0116926
		229.2	0.0612494	0.0539266	0.0376835	0.0352658	0.0242513	0.0227548	0.0131927	0.01168
		229.4	0.06119	0.0538681	0.0379582	0.0352275	0.0245331	0.0227302	0.0133352	0.0116673
		229.6	0.0613673	0.0538097	0.037968	0.0351893	0.0242027	0.0227055	0.0131243	0.0116546
		229.8	0.0615242	0.0537514	0.038145	0.0351511	0.0244785	0.0226809	0.0130609	0.011642
		230	0.0617842	0.0536931	0.0390517	0.035113	0.0247845	0.0226563	0.0135474	0.0116294
		230.2	0.062335	0.0536348	0.0393441	0.0350749	0.025304	0.0226317	0.0138603	0.0116168
		230.4	0.0632183	0.0535767	0.0400496	0.0350369	0.0260632	0.0226072	0.0140142	0.0116042
		230.6	0.0632768	0.0535185	0.0398261	0.0349989	0.0256584	0.0225826	0.0134257	0.0115916
		230.8	0.0632218	0.0534605	0.0400409	0.0349609	0.0248603	0.0225581	0.0130157	0.011579
		231	0.0637828	0.0534025	0.0399157	0.034923	0.0243669	0.0225337	0.0129842	0.0115664
		231.2	0.0639647	0.0533446	0.0396574	0.0348851	0.0243933	0.0225092	0.0128211	0.0115539
		231.4	0.0637388	0.0532867	0.0393571	0.0348473	0.0239042	0.0224848	0.0125997	0.0115414
		231.6	0.0640988	0.0532289	0.039284	0.0348095	0.0241722	0.0224604	0.0127895	0.0115289
		231.8	0.0636162	0.0531712	0.0386407	0.0347717	0.0237935	0.0224361	0.0121152	0.0115163
		232	0.0635641	0.0531135	0.0385841	0.034734	0.0235885	0.0224118	0.0113073	0.0115039
		232.2	0.0635757	0.0530559	0.0384559	0.0346964	0.0239101	0.0223874	0.0113019	0.0114914
		232.4	0.0637349	0.0529984	0.0387171	0.0346587	0.0240466	0.0223632	0.0118062	0.0114789
		232.6	0.064181	0.0529409	0.0388253	0.0346211	0.0244079	0.0223389	0.0119374	0.0114665
		232.8	0.0636871	0.0528835	0.0382169	0.0345836	0.0246376	0.0223147	0.0122256	0.011454
		233	0.063849	0.0528261	0.0386942	0.0345461	0.0244045	0.0222905	0.0123528	0.0114416
		233.2	0.0632058	0.0527688	0.0382595	0.0345086	0.0243885	0.0222663	0.0119447	0.0114292
		233.4	0.0631323	0.0527116	0.0384018	0.0344712	0.0243856	0.0222421	0.012091	0.0114168
		233.6	0.0634608	0.0526544	0.039037	0.0344338	0.024078	0.022218	0.0122399	0.0114044
		233.8	0.0634312	0.0525973	0.0388344	0.0343965	0.024118	0.0221939	0.0127595	0.0113921
		234	0.0635966	0.0525403	0.0388478	0.0343591	0.0242284	0.0221699	0.0131437	0.0113797
		234.2	0.0636837	0.0524833	0.0386682	0.0343219	0.024844	0.0221458	0.0132084	0.0113674
		234.4	0.0639743	0.0524264	0.0389196	0.0342846	0.0252028	0.0221218	0.01343	0.011355
		234.6	0.0640236	0.0523695	0.0385027	0.0342475	0.0247158	0.0220978	0.013233	0.0113427
		234.8	0.0639455	0.0523127	0.0383072	0.0342103	0.0245315	0.0220738	0.0135699	0.0113304
		235	0.0638014	0.052256	0.0376221	0.0341732	0.0249389	0.0220499	0.0139507	0.0113181
		235.2	0.0639749	0.0521993	0.0375511	0.0341361	0.0251983	0.022026	0.0139697	0.0113058
		235.4	0.0637532	0.0521427	0.0375801	0.0340991	0.0249695	0.0220021	0.0141079	0.0112936
		235.6	0.0636677	0.0520861	0.0378409	0.0340621	0.0251919	0.0219782	0.0141208	0.0112813
		235.8	0.062946	0.0520296	0.0375482	0.0340252	0.0252846	0.0219544	0.0136703	0.0112691
		236	0.0631874	0.0519732	0.0380377	0.0339883	0.025406	0.0219306	0.0135586	0.0112569
		236.2	0.0630785	0.0519168	0.0375264	0.0339514	0.0253489	0.0219068	0.0133709	0.0112447
		236.4	0.0635533	0.0518605	0.0380342	0.0339146	0.025719	0.021883	0.0139475	0.0112325
		236.6	0.0637972	0.0518043	0.038406	0.0338778	0.0259363	0.0218593	0.0136005	0.0112203
		236.8	0.0633595	0.0517481	0.0379899	0.0338411	0.0258095	0.0218356	0.0136524	0.0112081
		237	0.0634664	0.051692	0.0385993	0.0338044	0.0259923	0.0218119	0.0135324	0.011196
		237.2	0.063035	0.0516359	0.0387124	0.0337677	0.0258284	0.0217882	0.0135987	0.0111838
		237.4	0.0632625	0.0515799	0.0390151	0.0337311	0.0254504	0.0217646	0.0137525	0.0111717
		237.6	0.0628488	0.0515239	0.0388815	0.0336945	0.0254103	0.021741	0.0134955	0.0111596
		237.8	0.0621763	0.0514681	0.0383012	0.033658	0.0250248	0.0217174	0.012995	0.0111475
		238	0.0618267	0.0514122	0.0380901	0.0336214	0.0248032	0.0216939	0.0125182	0.0111354
		238.2	0.0617044	0.0513565	0.0380589	0.033585	0.024938	0.0216703	0.0123173	0.0111233
		238.4	0.0617337	0.0513008	0.0380731	0.0335486	0.0246582	0.0216468	0.0121711	0.0111112
		238.6	0.0618044	0.0512451	0.0376305	0.0335122	0.0243871	0.0216234	0.0121212	0.0110992
		238.8	0.061269	0.0511896	0.0371183	0.0334758	0.0241227	0.0215999	0.0121182	0.0110871
		239	0.0609403	0.051134	0.0364069	0.0334395	0.0233841	0.0215765	0.0117586	0.0110751
		239.2	0.0609696	0.0510786	0.036395	0.0334033	0.0230255	0.0215531	0.011688	0.0110631
		239.4	0.0606553	0.0510232	0.0360714	0.033367	0.0223902	0.0215297	0.0117404	0.0110511
		239.6	0.0602274	0.0509678	0.0354401	0.0333308	0.0219291	0.0215064	0.0117495	0.0110391
		239.8	0.0600871	0.0509126	0.0346934	0.0332947	0.0217149	0.021483	0.0116889	0.0110271

## Sheet: Fig. 3a-d
	Fig. 3a-d	Ligand (Tip)	Analyte (Well)	KD 1	KD 2	KD 3	Mean	SD	SEM
	all data in nM	PvPTRAMP	PvRipr	259.5	343	275.1	292.5	44.396	25.63
		PvPTRAMP	PvCyRPA	ND	ND
		PvPC	PvRipr	34.89	30	21.58	28.82	6.73257	3.89
		PvPC	PvCyRPA	ND	ND
		PvRipr	PvCSS	ND	ND
		PvRipr	PvCyRPA	ND	ND
	Fig. 3a	Time (s)	500nM Data	500nM Fit	250nM Data	250nM fit	125nM data	125nM fit	62.5nM Data	62.5nM fit		Fig. 3b	Time (s)	500nM Data	500nM Fit	250nM Data	250nM fit	125nM data	125nM fit	62.5nM Data	62.5nM fit		Fig. 3c	Time (s)	10 µM Data	10 µM Fit	5 µM Data	5 µM Fit	2.5 µM Data	2.5 µM Fit	1.25 µM Data	1.25 µM Fit		Fig. 3d.	Time (s)	Ripr_data	PvPC_data	PTRAMP_data
		0	0.0157585	0	0.0115976	0	0.0144718	0	0.00934039	0			0	0.013173	0	0.0049119	0	0.00479666	0	-0.0020746	0			0	0.00671688	0	0.00365535	0	-0.0487772	0	0.0059187	0			0	-0.0044293	-0.0096909	0.00230558
		0.2	0.0173617	0.00342099	0.0128999	0.00189233	0.0155056	0.00101678	0.00976747	0.00060061			0.2	0.0150974	0.00384529	0.00657294	0.00190111	0.00568538	0.00092887	-0.0022114	0.00048021			0.2	0.00694172	4.655e-05	0.00344317	0.00051567	-0.0495539	0	0.00582166	0.00062058			0.2	-0.0031048	-0.0089361	0.00273212
		0.4	0.0193963	0.00682805	0.0149538	0.00378055	0.0164314	0.00203233	0.01058	0.00120077			0.4	0.0170104	0.00767532	0.00848861	0.00379715	0.00647941	0.00185587	-0.0021275	0.00095962			0.4	0.00636527	9.287e-05	0.00327023	0.00096003	-0.0504899	0	0.00498632	0.00062058			0.4	-0.0018824	-0.0086461	0.00314297
		0.6	0.0214503	0.0102212	0.0167159	0.00566467	0.0168233	0.00304664	0.0110511	0.00180049			0.6	0.019832	0.0114902	0.0103392	0.00568815	0.00794368	0.00278101	-0.0018237	0.00143822			0.6	0.00537113	0.00013895	0.00306757	0.00134295	-0.0512961	0	0.00424671	0.00062058			0.6	-0.0003747	-0.0082267	0.00359133
		0.8	0.0238694	0.0136006	0.0189104	0.0075447	0.0174739	0.00405971	0.0117325	0.00239977			0.8	0.0226356	0.0152899	0.0124294	0.00757412	0.00876514	0.00370429	-0.0018197	0.00191601			0.8	0.00463927	0.00018479	0.00281914	0.00167293	-0.0515184	0	0.00389679	0.00062058			0.8	0.00117611	-0.0077903	0.00389545
		1	0.0267781	0.0169662	0.0209545	0.00942065	0.0181143	0.00507154	0.0125682	0.00299859			1	0.0260944	0.0190745	0.0149483	0.00945506	0.00981195	0.00462572	-0.0015529	0.002393			1	0.00423779	0.0002304	0.00277647	0.00195727	-0.0518412	0	0.00361441	0.00062058			1	0.00259928	-0.0074357	0.00464129
		1.2	0.0295408	0.0203181	0.0232837	0.0112925	0.0191586	0.00608214	0.0139317	0.00359698			1.2	0.0295899	0.0228442	0.0175652	0.011331	0.011041	0.00554529	-0.001242	0.00286918			1.2	0.00372634	0.00027578	0.00339453	0.0022023	-0.052446	0	0.00310589	0.00062058			1.2	0.00369178	-0.007141	0.00530286
		1.4	0.0327624	0.0236563	0.0258165	0.0131603	0.0203203	0.00709151	0.0151286	0.00419491			1.4	0.0334588	0.0265989	0.0199466	0.0132019	0.0124484	0.00646301	-0.0007657	0.00334456			1.4	0.0030209	0.00032093	0.00311394	0.00241345	-0.0526037	0	0.00240372	0.00062058			1.4	0.00456444	-0.0072835	0.00590288
		1.6	0.0358256	0.026981	0.0279715	0.0150241	0.0212466	0.00809965	0.0160751	0.00479241			1.6	0.0374729	0.0303387	0.0222778	0.0150679	0.0136535	0.0073789	-0.0002467	0.00381915			1.6	0.00229883	0.00036585	0.00270936	0.0025954	-0.0528177	0	0.00156001	0.00062058			1.6	0.00558911	-0.0074152	0.006156
		1.8	0.0393263	0.0302921	0.0304154	0.0168838	0.0226911	0.00910656	0.0172515	0.00538946			1.8	0.0417279	0.0340636	0.0248075	0.0169289	0.014883	0.00829294	0.00037858	0.00429293			1.8	0.00168041	0.00041053	0.00262214	0.0027522	-0.0529978	0	0.00093784	0.00062058			1.8	0.00638306	-0.0078102	0.00613723
		2	0.0427501	0.0335897	0.0324945	0.0187395	0.0239614	0.0101122	0.0181182	0.00598606			2	0.0456288	0.0377738	0.0270373	0.0187849	0.0158153	0.00920514	0.00139284	0.00476592			2	0.00158926	0.00045499	0.00289975	0.00288731	-0.0527575	0	0.00099504	0.00062058			2	0.00631463	-0.0084598	0.00675305
		2.2	0.0459676	0.0368738	0.0341108	0.0205911	0.0254001	0.0111167	0.0190264	0.00658223			2.2	0.0496861	0.0414693	0.0286657	0.020636	0.01688	0.0101155	0.00206337	0.00523811			2.2	0.00085169	0.00049923	0.0027874	0.00300374	-0.0525257	0	0.00114161	0.00062058			2.2	0.00624998	-0.0085192	0.00726541
		2.4	0.0488177	0.0401446	0.0361789	0.0224387	0.0265881	0.0121199	0.0198167	0.00717795			2.4	0.0538867	0.0451501	0.0309401	0.0224822	0.0184864	0.0110241	0.0033711	0.00570951			2.4	0.00048082	0.00054324	0.0026503	0.00310407	-0.0526988	0	0.00110479	0.00062058			2.4	0.00588738	-0.0085061	0.0070771
		2.6	0.0522038	0.0434021	0.0383657	0.0242823	0.0276731	0.0131219	0.020357	0.00777323			2.6	0.0578623	0.0488164	0.0334335	0.0243235	0.0199717	0.0119308	0.00505851	0.00618011			2.6	0.00047048	0.00058702	0.00307283	0.00319053	-0.0525188	0	0.0009645	0.00062058			2.6	0.00573462	-0.0083216	0.00670566
		2.8	0.0560691	0.0466463	0.0406379	0.0261219	0.0283624	0.0141227	0.0207939	0.00836806			2.8	0.0611724	0.052468	0.0354761	0.0261598	0.0208086	0.0128357	0.00613531	0.00664992			2.8	0.00028585	0.00063058	0.00318394	0.00326503	-0.0522341	0	0.00110658	0.00062058			2.8	0.00592793	-0.0086588	0.00643669
		3	0.0591327	0.0498773	0.0422274	0.0279575	0.029256	0.0151223	0.021063	0.00896246			3	0.0650637	0.0561053	0.0372612	0.0279913	0.0215224	0.0137387	0.00679629	0.00711894			3	0.00016573	0.00067392	0.00309063	0.00332924	-0.0519681	0	0.00136604	0.00062058			3	0.00650066	-0.0088948	0.00653972
		3.2	0.0629857	0.0530952	0.0442604	0.0297892	0.0306246	0.0161206	0.0214377	0.00955641			3.2	0.0692801	0.059728	0.0387046	0.0298179	0.0226171	0.01464	0.00788753	0.00758717			3.2	-0.00011595	0.00071704	0.00310167	0.00338456	-0.0521055	0	0.00144061	0.00062058			3.2	0.00651401	-0.008632	0.0063254
		3.4	0.0664457	0.0562999	0.0459643	0.0316168	0.0319908	0.0171178	0.0219437	0.0101499			3.4	0.0732865	0.0633365	0.0408129	0.0316396	0.0239016	0.0155394	0.00941221	0.00805461			3.4	0.00012471	0.00075994	0.00305187	0.00343223	-0.0518827	0	0.00216637	0.00062058			3.4	0.00657517	-0.0087503	0.00575549
		3.6	0.0697193	0.0594916	0.0475368	0.0334405	0.033688	0.0181137	0.0224999	0.010743			3.6	0.0769933	0.0669306	0.0425999	0.0334565	0.0247981	0.0164371	0.0102123	0.00852126			3.6	0.0012404	0.00080262	0.00351321	0.00347332	-0.0518125	0	0.00323447	0.00062058			3.6	0.00706839	-0.0084277	0.00543141
		3.8	0.072819	0.0626703	0.0491788	0.0352602	0.0351229	0.0191084	0.0230003	0.0113356			3.8	0.081257	0.0705104	0.0443418	0.0352685	0.0261705	0.0173329	0.0111509	0.00898713			3.8	0.00192211	0.00084508	0.00364833	0.00350872	-0.0519607	0	0.00358112	0.00062058			3.8	0.00709409	-0.0085208	0.00510636
		4	0.0762339	0.065836	0.0512721	0.037076	0.0367528	0.0201019	0.02308	0.0119278			4	0.0849582	0.0740761	0.0461318	0.0370757	0.0271164	0.0182269	0.012045	0.00945222			4	0.00213399	0.00088732	0.00316628	0.00353922	-0.0524691	0	0.00388255	0.00062058			4	0.00758055	-0.0081704	0.00554686
		4.2	0.0796369	0.0689888	0.0535227	0.0388878	0.0385346	0.0210941	0.0240205	0.0125196			4.2	0.0885974	0.0776276	0.0486471	0.0388781	0.0282668	0.0191192	0.0127615	0.00991652			4.2	0.00229287	0.00092935	0.00254978	0.00356551	-0.0533246	0	0.00337703	0.00062058			4.2	0.00774578	-0.0083027	0.00553616
		4.4	0.082833	0.0721288	0.0560711	0.0406957	0.0394441	0.0220852	0.0247847	0.0131109			4.4	0.0924457	0.081165	0.0508993	0.0406757	0.0292654	0.0200096	0.0139807	0.01038			4.4	0.00171073	0.00097117	0.00249176	0.00358817	-0.0538167	0	0.00297296	0.00062058			4.4	0.00832696	-0.0086854	0.0054311
		4.6	0.086095	0.075256	0.0577941	0.0424996	0.0401091	0.0230751	0.0252416	0.0137017			4.6	0.0960535	0.0846884	0.052468	0.0424686	0.0305689	0.0208983	0.0141769	0.0108428			4.6	0.00216282	0.00101277	0.00227725	0.00360769	-0.0540575	0	0.0031614	0.00062058			4.6	0.00840235	-0.0087268	0.00568349
		4.8	0.0895315	0.0783705	0.0599453	0.0442997	0.0412464	0.0240637	0.026618	0.0142922			4.8	0.0995456	0.0881978	0.054616	0.0442566	0.0306334	0.0217851	0.0140451	0.0113047			4.8	0.00221643	0.00105416	0.00215012	0.00362451	-0.0543488	0	0.0031666	0.00062058			4.8	0.00845483	-0.0085965	0.00642051
		5	0.0927581	0.0814723	0.0620182	0.0460958	0.0424282	0.0250512	0.0273506	0.0148822			5	0.103434	0.0916933	0.0569148	0.0460399	0.0319353	0.0226702	0.0144753	0.0117659			5	0.00235372	0.00109534	0.00227032	0.00363901	-0.0545196	0	0.00310493	0.00062058			5	0.0082961	-0.0093202	0.00725298
		5.2	0.0951389	0.0845614	0.0640624	0.0478881	0.0438866	0.0260374	0.0284141	0.0154717			5.2	0.10703	0.095175	0.0587934	0.0478184	0.0330931	0.0235535	0.0149731	0.0122263			5.2	0.00248187	0.00113631	0.0024223	0.0036515	-0.0549846	0	0.00256306	0.00062058			5.2	0.00806038	-0.0092494	0.00751522
		5.4	0.0982127	0.087638	0.0663008	0.0496764	0.0452541	0.0270224	0.0289818	0.0160608			5.4	0.110768	0.0986428	0.0606004	0.0495922	0.0345141	0.0244351	0.015353	0.012686			5.4	0.0026772	0.00117707	0.0017718	0.00366226	-0.0548588	0	0.00235027	0.00062058			5.4	0.00789942	-0.0094625	0.00797246
		5.6	0.100955	0.0907021	0.0680913	0.0514609	0.0463557	0.0280063	0.0295788	0.0166495			5.6	0.11434	0.102097	0.0625956	0.0513613	0.0355204	0.0253148	0.0156438	0.0131448			5.6	0.00291776	0.00121763	0.00240164	0.00367154	-0.0547037	0	0.00226723	0.00062058			5.6	0.00842551	-0.0098582	0.0080525
		5.8	0.104331	0.0937536	0.0702006	0.0532415	0.0478547	0.0289889	0.0306329	0.0172378			5.8	0.117965	0.105537	0.0644983	0.0531257	0.036579	0.0261928	0.0159524	0.0136029			5.8	0.00294105	0.00125797	0.00291329	0.00367953	-0.0545082	0	0.00225191	0.00062058			5.8	0.00830078	-0.0099217	0.00827308
		6	0.107029	0.0967927	0.071722	0.0550182	0.0483046	0.0299703	0.0311782	0.0178256			6	0.121398	0.108964	0.0661835	0.0548854	0.037646	0.0270691	0.0163812	0.0140602			6	0.00289903	0.00129811	0.00336213	0.00368642	-0.0541906	0	0.00238092	0.00062058			6	0.0083025	-0.0097433	0.00932204
		6.2	0.11016	0.0998195	0.0738087	0.056791	0.0497204	0.0309506	0.0326948	0.0184129			6.2	0.124878	0.112377	0.0677959	0.0566404	0.0387506	0.0279435	0.0163848	0.0145168			6.2	0.00247061	0.00133805	0.00289346	0.00369235	-0.0539971	0	0.00166538	0.00062058			6.2	0.00879081	-0.0093652	0.00963514
		6.4	0.11317	0.102834	0.0756229	0.05856	0.0504174	0.0319296	0.0332586	0.0189999			6.4	0.128179	0.115777	0.0699795	0.0583907	0.0398985	0.0288162	0.0171713	0.0149725			6.4	0.00261395	0.00137778	0.00308732	0.00369747	-0.0535303	0	0.00168945	0.00062058			6.4	0.00870467	-0.0095525	0.00960621
		6.6	0.116797	0.105836	0.077724	0.0603252	0.0514376	0.0329075	0.0341742	0.0195864			6.6	0.13168	0.119163	0.0717823	0.0601363	0.0404129	0.0296872	0.0173778	0.0154275			6.6	0.00349656	0.00141731	0.0032093	0.00370188	-0.0530633	0	0.0022171	0.00062058			6.6	0.00944046	-0.0092382	0.00983928
		6.8	0.120202	0.108826	0.0794431	0.0620865	0.0523465	0.0338842	0.0347638	0.0201724			6.8	0.134814	0.122536	0.0731898	0.0618774	0.0404637	0.0305564	0.0173015	0.0158818			6.8	0.00409121	0.00145664	0.00308861	0.00370567	-0.0530877	0	0.00263396	0.00062058			6.8	0.0102508	-0.0094872	0.0101873
		7	0.122943	0.111804	0.0807801	0.0638441	0.0533815	0.0348596	0.035212	0.0207581			7	0.138272	0.125895	0.0744659	0.0636137	0.0412809	0.0314239	0.0175461	0.0163353			7	0.00403922	0.00149577	0.00263501	0.00370895	-0.0533615	0	0.00215798	0.00062058			7	0.0102263	-0.0093399	0.0101222
		7.2	0.126069	0.114769	0.0822619	0.0655978	0.0540958	0.0358339	0.0359792	0.0213432			7.2	0.14169	0.129241	0.0761199	0.0653455	0.041922	0.0322896	0.0182918	0.016788			7.2	0.00497948	0.0015347	0.0033584	0.00371177	-0.0531942	0	0.00279144	0.00062058			7.2	0.0107077	-0.0093105	0.0094225
		7.4	0.128835	0.117723	0.0836582	0.0673476	0.0548093	0.036807	0.0365459	0.021928			7.4	0.145077	0.132574	0.0781146	0.0670726	0.0428997	0.0331535	0.0189547	0.0172399			7.4	0.00538382	0.00157343	0.00346264	0.0037142	-0.0528579	0	0.00299135	0.00062058			7.4	0.0108331	-0.0091733	0.00917194
		7.6	0.131326	0.120664	0.0852085	0.0690937	0.0552778	0.0377789	0.0365933	0.0225123			7.6	0.148662	0.135893	0.0801448	0.0687952	0.0433696	0.0340158	0.0200622	0.0176911			7.6	0.0058166	0.00161196	0.00354128	0.00371629	-0.0532362	0	0.00282614	0.00062058			7.6	0.0109081	-0.0089463	0.00931125
		7.8	0.133677	0.123594	0.0869924	0.070836	0.0559209	0.0387496	0.0370875	0.0230962			7.8	0.152215	0.1392	0.0819173	0.0705131	0.044421	0.0348763	0.0208729	0.0181416			7.8	0.00527481	0.0016503	0.00298069	0.0037181	-0.0534918	0	0.00251521	0.00062058			7.8	0.0107534	-0.0087501	0.00912473
		8	0.135963	0.126511	0.0889819	0.0725746	0.0570227	0.0397192	0.0374387	0.0236797			8	0.155411	0.142493	0.083892	0.0722265	0.0450741	0.0357351	0.0217563	0.0185912			8	0.00519528	0.00168844	0.00252758	0.00371965	-0.053743	0	0.00233016	0.00062058			8	0.0106296	-0.0085556	0.00869925
		8.2	0.138955	0.129417	0.090763	0.0743093	0.0583886	0.0406875	0.0381934	0.0242627			8.2	0.15881	0.145773	0.0860381	0.0739354	0.046105	0.0365921	0.022414	0.0190402			8.2	0.00548714	0.00172639	0.00267075	0.00372099	-0.0531541	0	0.00197716	0.00062058			8.2	0.0105137	-0.0086282	0.00864616
		8.4	0.141524	0.132311	0.0924428	0.0760403	0.0589285	0.0416547	0.0384222	0.0248453			8.4	0.161892	0.14904	0.0879631	0.0756396	0.0471475	0.0374475	0.0228229	0.0194883			8.4	0.00628917	0.00176414	0.00294324	0.00372215	-0.0527094	0	0.0025803	0.00062058			8.4	0.0104877	-0.0084136	0.00879134
		8.6	0.14418	0.135193	0.0934837	0.0777675	0.0598644	0.0426207	0.0390535	0.0254274			8.6	0.164839	0.152294	0.0893058	0.0773394	0.0479843	0.0383011	0.0226927	0.0199357			8.6	0.00655352	0.0018017	0.00282565	0.00372314	-0.0532376	0	0.0025187	0.00062058			8.6	0.0102811	-0.008589	0.00930742
		8.8	0.146715	0.138063	0.0951916	0.0794909	0.0613398	0.0435855	0.0398029	0.0260091			8.8	0.168081	0.155536	0.0913898	0.0790346	0.0490737	0.039153	0.0234839	0.0203824			8.8	0.00605837	0.00183907	0.00307586	0.003724	-0.0530197	0	0.00236451	0.00062058			8.8	0.0102107	-0.0082528	0.00978401
		9	0.148914	0.140922	0.0967226	0.0812107	0.0622752	0.0445492	0.0397044	0.0265904			9	0.171141	0.158764	0.0931263	0.0807253	0.0504185	0.0400031	0.0242743	0.0208283			9	0.00602065	0.00187625	0.00344183	0.00372474	-0.0528322	0	0.00256916	0.00062058			9	0.0105513	-0.0084062	0.00955941
		9.2	0.150903	0.143769	0.0978145	0.0829267	0.0633319	0.0455116	0.0401628	0.0271713			9.2	0.174339	0.16198	0.0951972	0.0824115	0.0518456	0.0408516	0.0251324	0.0212734			9.2	0.00653453	0.00191324	0.00384166	0.00372538	-0.053112	0	0.0028811	0.00062058			9.2	0.0107039	-0.0077015	0.00976735
		9.4	0.153749	0.146605	0.0999055	0.0846389	0.0645978	0.0464729	0.0407204	0.0277517			9.4	0.177528	0.165183	0.0973992	0.0840932	0.0535395	0.0416984	0.0256879	0.0217178			9.4	0.00681195	0.00195004	0.00462978	0.00372592	-0.0528144	0	0.00386135	0.00062058			9.4	0.0107416	-0.0076566	0.0101487
		9.6	0.156682	0.149428	0.101286	0.0863475	0.0656487	0.047433	0.0414937	0.0283317			9.6	0.180853	0.168373	0.0995099	0.0857704	0.0546871	0.0425434	0.0262481	0.0221615			9.6	0.00656334	0.00198666	0.00524959	0.0037264	-0.0526576	0	0.00422506	0.00062058			9.6	0.0113246	-0.007703	0.0102439
		9.8	0.159743	0.152241	0.103002	0.0880523	0.0664922	0.048392	0.0422584	0.0289113			9.8	0.18403	0.17155	0.101688	0.0874432	0.0558517	0.0433868	0.0269387	0.0226044			9.8	0.00590365	0.00202308	0.00494477	0.0037268	-0.0530463	0	0.00410091	0.00062058			9.8	0.011698	-0.0078292	0.0101521
		10	0.162476	0.155042	0.10499	0.0897534	0.0674802	0.0493498	0.0427357	0.0294904			10	0.187198	0.174715	0.103835	0.0891115	0.0570509	0.0442285	0.0278213	0.0230466			10	0.00561934	0.00205933	0.00477797	0.00372716	-0.0535005	0	0.00350039	0.00062058			10	0.0123422	-0.0086757	0.0108734
		10.2	0.165544	0.157831	0.107098	0.0914509	0.0693581	0.0503064	0.0435409	0.0300691			10.2	0.190217	0.177868	0.10582	0.0907754	0.0578295	0.0450685	0.0285406	0.023488			10.2	0.00578405	0.00209538	0.00462603	0.00372746	-0.0533605	0	0.00379263	0.00062058			10.2	0.0126678	-0.0092137	0.0114069
		10.4	0.168487	0.160609	0.108617	0.0931446	0.0701481	0.0512618	0.0438471	0.0306474			10.4	0.193302	0.181008	0.107799	0.0924348	0.0589785	0.0459068	0.0291862	0.0239287			10.4	0.00543153	0.00213125	0.00496715	0.00372772	-0.0536569	0	0.00427819	0.00062058			10.4	0.0127311	-0.0093667	0.0114023
		10.6	0.171775	0.163376	0.111061	0.0948347	0.0712839	0.0522161	0.0448156	0.0312252			10.6	0.195952	0.184135	0.109724	0.0940899	0.0596603	0.0467434	0.0297286	0.0243686			10.6	0.00569676	0.00216694	0.00500982	0.00372794	-0.0537444	0	0.00460674	0.00062058			10.6	0.0130319	-0.0094667	0.0113389
		10.8	0.174952	0.166132	0.112992	0.0965211	0.0726796	0.0531692	0.0451258	0.0318026			10.8	0.198828	0.18725	0.111287	0.0957405	0.0607993	0.0475783	0.030072	0.0248078			10.8	0.00588532	0.00220245	0.00549096	0.00372814	-0.0539305	0	0.00458577	0.00062058			10.8	0.0133828	-0.0098366	0.0110265
		11	0.177568	0.168876	0.114682	0.0982038	0.0734321	0.0541212	0.0453477	0.0323796			11	0.202102	0.190353	0.113315	0.0973867	0.061651	0.0484115	0.0303998	0.0252462			11	0.00588676	0.00223778	0.00564317	0.0037283	-0.054037	0	0.00427823	0.00062058			11	0.0135407	-0.009985	0.0111021
		11.2	0.180199	0.171609	0.116733	0.0998829	0.0742889	0.055072	0.0461967	0.0329562			11.2	0.205389	0.193443	0.115209	0.0990286	0.0626286	0.0492431	0.0312449	0.025684			11.2	0.00589175	0.00227293	0.00585421	0.00372845	-0.0539434	0	0.00452129	0.00062058			11.2	0.0144124	-0.0105592	0.0108007
		11.4	0.183005	0.174331	0.119256	0.101558	0.0753211	0.0560216	0.0465971	0.0335323			11.4	0.208876	0.196521	0.117069	0.100666	0.0637363	0.050073	0.0318854	0.0261209			11.4	0.00466998	0.00230789	0.00536347	0.00372857	-0.054146	0	0.00423923	0.00062058			11.4	0.0143512	-0.0104871	0.0107113
		11.6	0.185332	0.177042	0.121164	0.10323	0.0760617	0.0569701	0.0469363	0.034108			11.6	0.211964	0.199587	0.118689	0.102299	0.0642632	0.0509013	0.0322915	0.0265572			11.6	0.00396204	0.00234268	0.00456802	0.00372868	-0.0543786	0	0.00379333	0.00062058			11.6	0.0143452	-0.010672	0.0102431
		11.8	0.187764	0.179742	0.123421	0.104898	0.0772688	0.0579174	0.0474442	0.0346833			11.8	0.21527	0.202641	0.120128	0.103928	0.0652933	0.0517278	0.0326263	0.0269927			11.8	0.00358982	0.0023773	0.00417168	0.00372877	-0.0542613	0	0.00318393	0.00062058			11.8	0.0140798	-0.0105974	0.00979788
		12	0.190022	0.182431	0.12507	0.106563	0.078342	0.0588636	0.0481793	0.0352581			12	0.218248	0.205683	0.121431	0.105552	0.0658772	0.0525528	0.0326786	0.0274275			12	0.00325454	0.00241173	0.00427074	0.00372885	-0.0540006	0	0.00311562	0.00062058			12	0.0137176	-0.0107055	0.00986816
		12.2	0.192756	0.185109	0.12657	0.108224	0.0790198	0.0598086	0.0487408	0.0358325			12.2	0.220867	0.208712	0.122867	0.107172	0.0668747	0.053376	0.0327914	0.0278615			12.2	0.00392867	0.00244599	0.00450957	0.00372892	-0.0528021	0	0.00314146	0.00062058			12.2	0.0137503	-0.0105108	0.00983859
		12.4	0.19486	0.187776	0.128222	0.109881	0.0796466	0.0607525	0.0491754	0.0364065			12.4	0.224284	0.21173	0.124483	0.108788	0.0678173	0.0541976	0.032648	0.0282948			12.4	0.00464948	0.00248008	0.00453859	0.00372898	-0.0525568	0	0.00346172	0.00062058			12.4	0.0136707	-0.0098999	0.00956518
		12.6	0.197107	0.190432	0.128975	0.111535	0.0807576	0.0616952	0.0498895	0.0369801			12.6	0.227278	0.214735	0.125806	0.1104	0.0682551	0.0550175	0.0325024	0.0287274			12.6	0.00438735	0.00251399	0.00486428	0.00372903	-0.0527147	0	0.0030937	0.00062058			12.6	0.0138153	-0.0096602	0.00955008
		12.8	0.199851	0.193077	0.130753	0.113185	0.0819203	0.0626368	0.0506441	0.0375532			12.8	0.23011	0.217729	0.127417	0.112007	0.0692089	0.0558358	0.0333668	0.0291593			12.8	0.00509869	0.00254773	0.00550892	0.00372907	-0.0518882	0	0.00373053	0.00062058			12.8	0.0132759	-0.0090233	0.00960857
		13	0.201701	0.195712	0.131971	0.114832	0.0823597	0.0635772	0.0515908	0.0381259			13	0.233053	0.220711	0.129098	0.11361	0.0699311	0.0566525	0.033617	0.0295904			13	0.00557925	0.0025813	0.00585757	0.00372911	-0.0516923	0	0.00441627	0.00062058			13	0.0130903	-0.0082635	0.00931195
		13.2	0.204277	0.198336	0.133556	0.116475	0.0834326	0.0645164	0.0526668	0.0386982			13.2	0.236372	0.223681	0.130889	0.115209	0.0711098	0.0574675	0.0341972	0.0300208			13.2	0.00599653	0.00261469	0.00585135	0.00372914	-0.0514919	0	0.00503605	0.00062058			13.2	0.0128413	-0.0077141	0.00912602
		13.4	0.206892	0.200949	0.135454	0.118114	0.0842768	0.0654546	0.0537189	0.0392701			13.4	0.239658	0.226639	0.132465	0.116803	0.0719321	0.0582809	0.0345353	0.0304505			13.4	0.00607211	0.00264792	0.00596562	0.00372917	-0.0511191	0	0.0052263	0.00062058			13.4	0.0124909	-0.0077578	0.00935595
		13.6	0.209939	0.203552	0.136884	0.11975	0.0853173	0.0663915	0.0545321	0.0398415			13.6	0.243	0.229586	0.134021	0.118393	0.0726864	0.0590926	0.0353373	0.0308794			13.6	0.00693229	0.00268098	0.00566059	0.00372919	-0.050931	0	0.00553031	0.00062058			13.6	0.0124928	-0.0083185	0.00930203
		13.8	0.212581	0.206143	0.138607	0.121382	0.0859222	0.0673274	0.055397	0.0404126			13.8	0.246036	0.23252	0.136015	0.119979	0.0735406	0.0599027	0.0363969	0.0313076			13.8	0.00635564	0.00271386	0.00468642	0.00372921	-0.0519217	0	0.00482179	0.00062058			13.8	0.0121613	-0.008684	0.00907223
		14	0.215522	0.208725	0.140311	0.123011	0.0870824	0.0682621	0.056076	0.0409832			14	0.248817	0.235443	0.137659	0.121561	0.074321	0.0607112	0.0369321	0.0317352			14	0.00647817	0.00274659	0.0046652	0.00372923	-0.0518882	0	0.00459509	0.00062058			14	0.0122507	-0.0091358	0.00924282
		14.2	0.218113	0.211296	0.141452	0.124636	0.0875822	0.0691956	0.056431	0.0415533			14.2	0.251832	0.238355	0.139288	0.123138	0.0748617	0.0615181	0.0376619	0.032162			14.2	0.00639426	0.00277914	0.00442775	0.00372925	-0.052183	0	0.00464847	0.00062058			14.2	0.0121546	-0.0088706	0.00917919
		14.4	0.220968	0.213856	0.14335	0.126258	0.0883845	0.070128	0.0575313	0.0421231			14.4	0.254525	0.241255	0.141308	0.124711	0.0758986	0.0623233	0.0380824	0.032588			14.4	0.00621458	0.00281153	0.00457274	0.00372926	-0.0521463	0	0.00422591	0.00062058			14.4	0.0121868	-0.0088736	0.0087493
		14.6	0.223817	0.216406	0.145086	0.127876	0.089464	0.0710593	0.0579027	0.0426924			14.6	0.256837	0.244144	0.143207	0.126281	0.0770541	0.0631269	0.0390787	0.0330134			14.6	0.0063618	0.00284375	0.00457641	0.00372927	-0.0518285	0	0.00449708	0.00062058			14.6	0.0124836	-0.0087843	0.00903666
		14.8	0.226626	0.218946	0.146781	0.129491	0.0904253	0.0719894	0.0582281	0.0432613			14.8	0.260141	0.247021	0.144935	0.127846	0.0781962	0.0639289	0.0397524	0.033438			14.8	0.00614092	0.00287581	0.00502129	0.00372928	-0.0522399	0	0.00442458	0.00062058			14.8	0.0130052	-0.0089549	0.00945995
		15	0.229078	0.221475	0.148588	0.131102	0.091216	0.0729185	0.0586265	0.0438297			15	0.26312	0.249886	0.146695	0.129406	0.0790577	0.0647293	0.0403667	0.033862			15	0.00543378	0.0029077	0.0043573	0.00372929	-0.052386	0	0.00406366	0.00062058			15	0.0139337	-0.0096524	0.0101547
		15.2	0.231449	0.223994	0.150492	0.132709	0.0920376	0.0738463	0.0592881	0.0443978			15.2	0.266017	0.252741	0.148299	0.130963	0.080282	0.0655281	0.041372	0.0342852			15.2	0.00484005	0.00293944	0.00378831	0.0037293	-0.0532219	0	0.0033135	0.00062058			15.2	0.0143322	-0.0104105	0.00985408
		15.4	0.233928	0.226502	0.152463	0.134314	0.0932102	0.0747731	0.0597384	0.0449654			15.4	0.268453	0.255583	0.149923	0.132515	0.0814353	0.0663253	0.0420844	0.0347077			15.4	0.0046573	0.00297101	0.00380478	0.0037293	-0.0536015	0	0.00332038	0.00062058			15.4	0.0146731	-0.0104003	0.00943494
		15.6	0.235912	0.229001	0.154027	0.135914	0.0938018	0.0756987	0.0597698	0.0455326			15.6	0.270701	0.258415	0.151451	0.134064	0.0823661	0.0671208	0.0426418	0.0351294			15.6	0.00429868	0.00300242	0.0036179	0.00372931	-0.053682	0	0.00286094	0.00062058			15.6	0.0146133	-0.0100671	0.00962685
		15.8	0.238063	0.231489	0.155742	0.137511	0.0945875	0.0766232	0.0600913	0.0460994			15.8	0.273378	0.261236	0.153522	0.135608	0.0838254	0.0679148	0.0434196	0.0355505			15.8	0.00411805	0.00303367	0.0033908	0.00372931	-0.054148	0	0.00262666	0.00062058			15.8	0.0144052	-0.0102867	0.00933402
		16	0.24008	0.233967	0.157258	0.139105	0.0953745	0.0775466	0.0606203	0.0466658			16	0.275577	0.264045	0.155122	0.137148	0.0844839	0.0687072	0.0435763	0.0359709			16	0.00404139	0.00306476	0.00332203	0.00372932	-0.0538617	0	0.00263094	0.00062058			16	0.0144069	-0.0103571	0.0094216
		16.2	0.241906	0.236435	0.158389	0.140695	0.0960528	0.0784688	0.0609545	0.0472317			16.2	0.278676	0.266843	0.157275	0.138684	0.0855726	0.069498	0.0440847	0.0363906			16.2	0.00474144	0.00309569	0.00321823	0.00372932	-0.0538627	0	0.00291229	0.00062058			16.2	0.0143225	-0.0099874	0.00920625
		16.4	0.244332	0.238893	0.160185	0.142282	0.0979252	0.0793899	0.0618713	0.0477972			16.4	0.281164	0.26963	0.158797	0.140216	0.0861725	0.0702872	0.0445298	0.0368095			16.4	0.00496537	0.00312646	0.00348809	0.00372933	-0.054237	0	0.0032858	0.00062058			16.4	0.01409	-0.0096625	0.00916761
		16.6	0.246801	0.241341	0.16154	0.143866	0.0992905	0.0803099	0.0627755	0.0483624			16.6	0.283387	0.272406	0.160532	0.141744	0.0867946	0.0710748	0.0448654	0.0372278			16.6	0.00527779	0.00315708	0.00396828	0.00372933	-0.0539253	0	0.00325411	0.00062058			16.6	0.0139767	-0.0097576	0.0093595
		16.8	0.249064	0.243779	0.163505	0.145446	0.100551	0.0812288	0.0635949	0.048927			16.8	0.286012	0.275171	0.162261	0.143267	0.0878524	0.0718608	0.0457859	0.0376453			16.8	0.00628679	0.00318754	0.00407053	0.00372933	-0.0537447	0	0.0037858	0.00062058			16.8	0.0136971	-0.0095688	0.00945962
		17	0.250526	0.246207	0.165013	0.147022	0.101304	0.0821465	0.064568	0.0494913			17	0.288919	0.277925	0.163842	0.144787	0.0888783	0.0726453	0.0461605	0.0380622			17	0.00640659	0.00321785	0.00409292	0.00372933	-0.0539693	0	0.00335352	0.00062058			17	0.0136069	-0.0090462	0.0092008
		17.2	0.252983	0.248625	0.166368	0.148595	0.10238	0.0830631	0.0653582	0.0500551			17.2	0.292036	0.280668	0.165395	0.146303	0.0897711	0.0734281	0.0469694	0.0384783			17.2	0.00609798	0.003248	0.00389969	0.00372933	-0.053964	0	0.0032518	0.00062058			17.2	0.0142119	-0.0087899	0.00927124
		17.4	0.254798	0.251034	0.167879	0.150165	0.102825	0.0839786	0.0658274	0.0506186			17.4	0.29491	0.2834	0.166515	0.147814	0.0903548	0.0742094	0.04683	0.0388937			17.4	0.00613493	0.003278	0.00414259	0.00372934	-0.0542983	0	0.00327924	0.00062058			17.4	0.0141924	-0.0094522	0.0091614
		17.6	0.257752	0.253432	0.169385	0.151731	0.104302	0.084893	0.0663377	0.0511816			17.6	0.297641	0.286122	0.16778	0.149322	0.0909834	0.0749892	0.0470824	0.0393085			17.6	0.0063663	0.00330784	0.00410398	0.00372934	-0.0548961	0	0.00377623	0.00062058			17.6	0.0139396	-0.0092171	0.00878819
		17.8	0.260342	0.255821	0.170939	0.153294	0.104773	0.0858063	0.0670728	0.0517442			17.8	0.30061	0.288832	0.169597	0.150826	0.0913319	0.0757673	0.0476065	0.0397225			17.8	0.00501151	0.00333754	0.00377855	0.00372934	-0.0558689	0	0.00294069	0.00062058			17.8	0.0135025	-0.0088571	0.00844546
		18	0.26299	0.2582	0.172016	0.154853	0.105499	0.0867185	0.0676063	0.0523064			18	0.303161	0.291532	0.170663	0.152325	0.0920872	0.0765439	0.0476777	0.0401359			18	0.00524229	0.00336708	0.00456146	0.00372934	-0.0556276	0	0.003254	0.00062058			18	0.0137621	-0.0091743	0.00842744
		18.2	0.265361	0.260569	0.17365	0.156409	0.106237	0.0876295	0.0684555	0.0528681			18.2	0.306306	0.294221	0.171871	0.153821	0.0926377	0.0773189	0.0483226	0.0405485			18.2	0.00513254	0.00339647	0.00458218	0.00372934	-0.0561469	0	0.00292696	0.00062058			18.2	0.0135342	-0.0091704	0.00842593
		18.4	0.267363	0.262929	0.175329	0.157962	0.107028	0.0885395	0.0692949	0.0534294			18.4	0.308802	0.2969	0.173341	0.155312	0.0937323	0.0780924	0.0490541	0.0409605			18.4	0.00537605	0.00342571	0.00522579	0.00372934	-0.0560382	0	0.00325346	0.00062058			18.4	0.0135229	-0.0094004	0.00865171
		18.6	0.27019	0.265279	0.176399	0.159512	0.108147	0.0894483	0.0700257	0.0539904			18.6	0.311195	0.299567	0.174441	0.1568	0.0949119	0.0788644	0.0497129	0.0413717			18.6	0.004728	0.0034548	0.00525321	0.00372934	-0.0563615	0	0.00305856	0.00062058			18.6	0.0134918	-0.0099596	0.00894322
		18.8	0.272564	0.26762	0.178303	0.161057	0.108965	0.090356	0.0708454	0.0545509			18.8	0.31403	0.302225	0.175485	0.158284	0.0953078	0.0796347	0.0502535	0.0417823			18.8	0.00470445	0.00348375	0.00566934	0.00372934	-0.0568549	0	0.00283199	0.00062058			18.8	0.0136488	-0.01057	0.00897639
		19	0.274834	0.269951	0.179882	0.1626	0.110262	0.0912626	0.0716408	0.0551109			19	0.316523	0.304871	0.176279	0.159763	0.0958689	0.0804036	0.0504293	0.0421922			19	0.00529733	0.00351254	0.00530617	0.00372934	-0.0566943	0	0.00293281	0.00062058			19	0.0144109	-0.011061	0.00938937
		19.2	0.276985	0.272272	0.18109	0.164139	0.110867	0.0921681	0.0720142	0.0556706			19.2	0.319073	0.307508	0.177891	0.161239	0.0966583	0.0811708	0.0511229	0.0426014			19.2	0.00533423	0.00354119	0.00534761	0.00372934	-0.056919	0	0.00276302	0.00062058			19.2	0.0143588	-0.011346	0.00849874
		19.4	0.278673	0.274584	0.182463	0.165675	0.111459	0.0930725	0.0724115	0.0562299			19.4	0.320708	0.310133	0.178931	0.162711	0.097132	0.0819366	0.0509708	0.0430099			19.4	0.00527657	0.0035697	0.00504313	0.00372934	-0.0572723	0	0.00280283	0.00062058			19.4	0.0144615	-0.0109382	0.00844972
		19.6	0.280832	0.276887	0.184197	0.167208	0.112559	0.0939758	0.0728976	0.0567887			19.6	0.323287	0.312749	0.180434	0.164179	0.0979772	0.0827008	0.0514793	0.0434177			19.6	0.00550772	0.00359805	0.00495252	0.00372934	-0.0565221	0	0.00318502	0.00062058			19.6	0.0144659	-0.0106106	0.00856905
		19.8	0.282947	0.27918	0.186071	0.168737	0.113766	0.0948781	0.0738397	0.0573471			19.8	0.325662	0.315354	0.182238	0.165643	0.0988593	0.0834634	0.0518504	0.0438248			19.8	0.00554471	0.00362627	0.0040997	0.00372934	-0.0570589	0	0.00300464	0.00062058			19.8	0.0148249	-0.0112556	0.00820859
		20	0.285068	0.281464	0.187881	0.170263	0.114893	0.0957791	0.0747299	0.0579052			20	0.327427	0.317948	0.183503	0.167103	0.0991617	0.0842246	0.0519624	0.0442312			20	0.00600077	0.00365434	0.00387502	0.00372934	-0.0565006	0	0.00284133	0.00062058			20	0.0148749	-0.0113188	0.00810197
		20.2	0.287351	0.283738	0.189173	0.171786	0.11617	0.0966792	0.0760385	0.0584628			20.2	0.330054	0.320533	0.184829	0.168559	0.100047	0.0849842	0.0521047	0.044637			20.2	0.00605069	0.00368227	0.00315889	0.00372934	-0.0565937	0	0.00249373	0.00062058			20.2	0.0145628	-0.0111817	0.00814811
		20.4	0.289944	0.286004	0.191502	0.173305	0.118232	0.0975781	0.0773893	0.0590199			20.4	0.332016	0.323107	0.185745	0.170012	0.100595	0.0857422	0.0527859	0.0450421			20.4	0.00622829	0.00371005	0.0031805	0.00372934	-0.0560209	0	0.00244832	0.00062058			20.4	0.0150639	-0.010722	0.00780171
		20.6	0.29193	0.28826	0.193001	0.174821	0.118748	0.0984759	0.0779151	0.0595767			20.6	0.334779	0.325671	0.18777	0.17146	0.101636	0.0864988	0.0530488	0.0454465			20.6	0.0067388	0.00373769	0.00352293	0.00372934	-0.0557018	0	0.00217978	0.00062058			20.6	0.0152254	-0.0106257	0.008004
		20.8	0.293817	0.290507	0.194308	0.176334	0.119806	0.0993726	0.0779707	0.0601331			20.8	0.337321	0.328224	0.189656	0.172905	0.102986	0.0872538	0.0536503	0.0458502			20.8	0.00669441	0.0037652	0.00327242	0.00372934	-0.0558076	0	0.00148017	0.00062058			20.8	0.0147369	-0.0104497	0.00807703
		21	0.295942	0.292744	0.195957	0.177843	0.120765	0.100268	0.0785438	0.060689			21	0.340114	0.330768	0.191026	0.174346	0.104083	0.0880073	0.0547203	0.0462532			21	0.00608331	0.00379256	0.0032409	0.00372934	-0.0561265	0	0.00105659	0.00062058			21	0.0143348	-0.0097914	0.00793898
		21.2	0.297794	0.294973	0.197219	0.179349	0.121816	0.101163	0.0787081	0.0612445			21.2	0.342146	0.333302	0.192733	0.175783	0.104715	0.0887593	0.0553059	0.0466556			21.2	0.00595398	0.00381978	0.00355577	0.00372934	-0.0557582	0	0.00128656	0.00062058			21.2	0.0149726	-0.0092458	0.00790432
		21.4	0.299551	0.297193	0.198869	0.180852	0.122498	0.102056	0.0787112	0.0617996			21.4	0.344562	0.335825	0.194095	0.177216	0.105148	0.0895098	0.0554908	0.0470573			21.4	0.00545922	0.00384686	0.00380056	0.00372934	-0.0560055	0	0.00153014	0.00062058			21.4	0.0145653	-0.0098467	0.00750985
		21.6	0.301774	0.299403	0.200356	0.182352	0.123844	0.102949	0.0789651	0.0623543			21.6	0.347034	0.338338	0.196054	0.178645	0.105669	0.0902588	0.0562341	0.0474583			21.6	0.00496489	0.00387381	0.00354803	0.00372934	-0.0557259	0	0.00156234	0.00062058			21.6	0.0138085	-0.0094655	0.0076233
		21.8	0.303242	0.301605	0.201544	0.183848	0.124653	0.10384	0.0790632	0.0629086			21.8	0.350328	0.340842	0.198313	0.180071	0.106666	0.0910063	0.0574345	0.0478586			21.8	0.00475616	0.00390062	0.00402936	0.00372934	-0.0553574	0	0.00160999	0.00062058			21.8	0.0136717	-0.0095341	0.00727555
		22	0.305283	0.303797	0.203063	0.185341	0.125132	0.10473	0.0795801	0.0634625			22	0.352416	0.343335	0.199409	0.181492	0.107803	0.0917522	0.0577017	0.0482582			22	0.00532529	0.00392729	0.00455598	0.00372934	-0.0547736	0	0.00238842	0.00062058			22	0.0138747	-0.0095685	0.00754269
		22.2	0.307205	0.305981	0.204913	0.186831	0.125921	0.105619	0.0801605	0.064016			22.2	0.354905	0.345819	0.20131	0.18291	0.1086	0.0924967	0.058808	0.0486572			22.2	0.00514501	0.00395383	0.00456139	0.00372934	-0.0548388	0	0.00223206	0.00062058			22.2	0.0140915	-0.0098343	0.00753572
		22.4	0.308957	0.308155	0.206111	0.188318	0.126138	0.106507	0.080509	0.064569			22.4	0.357031	0.348293	0.203112	0.184324	0.109386	0.0932397	0.059882	0.0490555			22.4	0.00500642	0.00398023	0.00444747	0.00372934	-0.0552944	0	0.00189917	0.00062058			22.4	0.0140376	-0.0102449	0.00753963
		22.6	0.311412	0.310321	0.207247	0.189801	0.127509	0.107394	0.0811493	0.0651217			22.6	0.359335	0.350757	0.204305	0.185735	0.109913	0.0939812	0.0602903	0.0494531			22.6	0.00492014	0.00400649	0.00444373	0.00372934	-0.0549981	0	0.00230805	0.00062058			22.6	0.0142548	-0.0108301	0.00762857
		22.8	0.313141	0.312478	0.208968	0.191281	0.127851	0.10828	0.0817113	0.0656739			22.8	0.361656	0.353211	0.205876	0.187142	0.110104	0.0947212	0.0610208	0.0498501			22.8	0.00500191	0.00403262	0.00448472	0.00372934	-0.0551256	0	0.00252661	0.00062058			22.8	0.0145993	-0.0108259	0.00785109
		23	0.314823	0.314627	0.210088	0.192758	0.128011	0.109165	0.0817675	0.0662257			23	0.36406	0.355656	0.207328	0.188544	0.110827	0.0954597	0.0612148	0.0502464			23	0.00446282	0.00405862	0.00408711	0.00372934	-0.0550367	0	0.00246373	0.00062058			23	0.0147826	-0.0108466	0.00801066
		23.2	0.316701	0.316766	0.21131	0.194232	0.128445	0.110048	0.0821967	0.0667771			23.2	0.36608	0.358091	0.209188	0.189944	0.111688	0.0961967	0.061606	0.050642			23.2	0.00458472	0.00408449	0.00390695	0.00372934	-0.0543917	0	0.00222961	0.00062058			23.2	0.0146191	-0.0110668	0.00778936
		23.4	0.318358	0.318897	0.212822	0.195703	0.129348	0.110931	0.0826326	0.0673282			23.4	0.367911	0.360516	0.209996	0.191339	0.112233	0.0969322	0.0617774	0.051037			23.4	0.00506416	0.00411022	0.00380223	0.00372934	-0.0540123	0	0.00235408	0.00062058			23.4	0.0144722	-0.0109317	0.00778401
		23.6	0.320993	0.321019	0.214572	0.19717	0.130856	0.111812	0.0835663	0.0678787			23.6	0.370124	0.362931	0.211596	0.192731	0.113345	0.0976663	0.062743	0.0514313			23.6	0.00515787	0.00413583	0.00351633	0.00372934	-0.0528837	0	0.00245074	0.00062058			23.6	0.0149698	-0.0108934	0.0079601
		23.8	0.322914	0.323132	0.216043	0.198634	0.13162	0.112693	0.0843679	0.0684289			23.8	0.371915	0.365337	0.213021	0.194119	0.114319	0.0983989	0.0623721	0.0518249			23.8	0.00452827	0.0041613	0.00242555	0.00372934	-0.0538467	0	0.00163461	0.00062058			23.8	0.0154005	-0.0107196	0.00816751
		24	0.325046	0.325237	0.217434	0.200095	0.132453	0.113572	0.085199	0.0689787			24	0.37393	0.367734	0.213981	0.195503	0.115602	0.09913	0.0624891	0.0522179			24	0.00459055	0.00418664	0.002553	0.00372934	-0.0535062	0	0.00127629	0.00062058			24	0.0153833	-0.010279	0.00827406
		24.2	0.327207	0.327334	0.218658	0.201553	0.133425	0.114451	0.0858308	0.0695281			24.2	0.376447	0.370121	0.214529	0.196884	0.116814	0.0998596	0.0626013	0.0526102			24.2	0.00465264	0.00421186	0.00235908	0.00372934	-0.0539299	0	0.00133513	0.00062058			24.2	0.0152946	-0.009662	0.0086207
		24.4	0.328618	0.329421	0.220218	0.203008	0.134499	0.115328	0.0860262	0.070077			24.4	0.378592	0.372498	0.215599	0.198261	0.118005	0.100588	0.0629759	0.0530019			24.4	0.00445295	0.00423694	0.00262006	0.00372934	-0.054109	0	0.00129931	0.00062058			24.4	0.015672	-0.0094428	0.00881343
		24.6	0.330631	0.331501	0.221417	0.204459	0.135238	0.116204	0.086307	0.0706256			24.6	0.380886	0.374866	0.217147	0.199634	0.119229	0.101315	0.0634788	0.0533929			24.6	0.00414794	0.0042619	0.0025192	0.00372934	-0.0551688	0	0.00086533	0.00062058			24.6	0.0152055	-0.0097289	0.00912111
		24.8	0.33244	0.333571	0.222731	0.205908	0.136997	0.117079	0.0863302	0.0711737			24.8	0.383241	0.377225	0.218359	0.201004	0.120302	0.10204	0.0638907	0.0537832			24.8	0.00381718	0.00428673	0.00238405	0.00372934	-0.0554026	0	0.00051429	0.00062058			24.8	0.0147181	-0.0095001	0.00942552
		25	0.334221	0.335634	0.224218	0.207353	0.138367	0.117953	0.0868611	0.0717215			25	0.385346	0.379574	0.219359	0.20237	0.121122	0.102764	0.064503	0.0541729			25	0.00395505	0.00431143	0.00198483	0.00372934	-0.0559093	0	0.00055667	0.00062058			25	0.0148803	-0.0089261	0.00994011
		25.2	0.335295	0.337688	0.225076	0.208795	0.139485	0.118826	0.0870476	0.0722688			25.2	0.387506	0.381914	0.220934	0.203732	0.121587	0.103486	0.0646801	0.0545619			25.2	0.00439179	0.00433601	0.00251243	0.00372934	-0.0556807	0	0.00085019	0.00062058			25.2	0.0154198	-0.0090487	0.0100684
		25.4	0.337211	0.339733	0.22645	0.210234	0.140955	0.119698	0.0874555	0.0728157			25.4	0.389726	0.384245	0.222497	0.205091	0.122039	0.104207	0.0651683	0.0549503			25.4	0.00388136	0.00436046	0.00223304	0.00372934	-0.0560047	0	0.00082956	0.00062058			25.4	0.015165	-0.0094418	0.0101378
		25.6	0.339327	0.34177	0.227513	0.21167	0.142106	0.120569	0.0877896	0.0733623			25.6	0.392224	0.386566	0.223948	0.206446	0.122742	0.104926	0.0655853	0.055338			25.6	0.00368289	0.00438479	0.00234308	0.00372934	-0.0558784	0	0.0007874	0.00062058			25.6	0.0147035	-0.0092528	0.0100563
		25.8	0.341358	0.343799	0.228806	0.213102	0.142982	0.121439	0.088347	0.0739084			25.8	0.394281	0.388878	0.225498	0.207797	0.123813	0.105644	0.0664523	0.055725			25.8	0.0039871	0.004409	0.00284562	0.00372934	-0.0556947	0	0.00104035	0.00062058			25.8	0.0149796	-0.0087991	0.0102696
		26	0.343821	0.34582	0.230849	0.214532	0.143803	0.122307	0.0898106	0.0744541			26	0.395621	0.391181	0.226447	0.209145	0.12428	0.106361	0.0665113	0.0561115			26	0.00425448	0.00443308	0.00274618	0.00372934	-0.0556317	0	0.00100564	0.00062058			26	0.0153907	-0.0089861	0.0107771
		26.2	0.345193	0.347833	0.231884	0.215958	0.144268	0.123175	0.090518	0.0749994			26.2	0.397701	0.393475	0.228124	0.21049	0.124893	0.107076	0.0675857	0.0564972			26.2	0.00369422	0.00445704	0.00289741	0.00372934	-0.0559378	0	0.00071416	0.00062058			26.2	0.0152148	-0.0094219	0.0108687
		26.4	0.347091	0.349837	0.233338	0.217382	0.144825	0.124042	0.0917455	0.0755443			26.4	0.399865	0.39576	0.229338	0.21183	0.125376	0.10779	0.0680698	0.0568823			26.4	0.0035039	0.00448087	0.00290674	0.00372934	-0.056096	0	0.00064045	0.00062058			26.4	0.0148169	-0.0095848	0.0104492
		26.6	0.349626	0.351833	0.234743	0.218802	0.145808	0.124907	0.092619	0.0760888			26.6	0.401791	0.398036	0.230548	0.213168	0.12606	0.108502	0.0686	0.0572668			26.6	0.00314907	0.00450459	0.00342663	0.00372934	-0.0555383	0	0.00084829	0.00062058			26.6	0.0149798	-0.0098672	0.0104551
		26.8	0.351735	0.353821	0.236568	0.220219	0.145966	0.125772	0.0941102	0.0766329			26.8	0.404224	0.400303	0.232238	0.214501	0.12652	0.109213	0.0688821	0.0576506			26.8	0.00253067	0.00452818	0.0035943	0.00372934	-0.0550924	0	0.00072034	0.00062058			26.8	0.0150297	-0.0100837	0.0103268
		27	0.353451	0.355801	0.237664	0.221633	0.146572	0.126635	0.094661	0.0771765			27	0.406228	0.40256	0.233425	0.215831	0.12746	0.109922	0.0694403	0.0580338			27	0.0026716	0.00455165	0.00387646	0.00372934	-0.0544132	0	0.00074291	0.00062058			27	0.0143883	-0.0102042	0.00965689
		27.2	0.355844	0.357772	0.239596	0.223045	0.147411	0.127497	0.0957201	0.0777198			27.2	0.407937	0.404809	0.2351	0.217158	0.128137	0.11063	0.0702533	0.0584163			27.2	0.0035169	0.00457501	0.00438182	0.00372934	-0.0533807	0	0.0009153	0.00062058			27.2	0.0139429	-0.0105041	0.0095662
		27.4	0.357626	0.359736	0.240888	0.224453	0.148086	0.128359	0.0964611	0.0782627			27.4	0.409999	0.407049	0.236419	0.218481	0.128658	0.111336	0.0708224	0.0587982			27.4	0.00302661	0.00459824	0.00423844	0.00372934	-0.0528649	0	0.00100056	0.00062058			27.4	0.0138203	-0.0107333	0.00898178
		27.6	0.359652	0.361692	0.24232	0.225857	0.148346	0.129219	0.0967121	0.0788052			27.6	0.412242	0.40928	0.238593	0.2198	0.129395	0.112042	0.0715689	0.0591794			27.6	0.0028237	0.00462136	0.00431799	0.00372934	-0.0526753	0	0.00118375	0.00062058			27.6	0.0139682	-0.0108294	0.00921155
		27.8	0.361148	0.36364	0.24421	0.227259	0.148719	0.130078	0.0970939	0.0793472			27.8	0.414324	0.411502	0.239622	0.221116	0.13035	0.112745	0.0711097	0.05956			27.8	0.00267747	0.00464435	0.00446787	0.00372934	-0.0529069	0	0.00079469	0.00062058			27.8	0.0145141	-0.0108872	0.00942984
		28	0.36282	0.36558	0.245766	0.228658	0.149376	0.130936	0.097361	0.0798889			28	0.416621	0.413715	0.240812	0.222429	0.131274	0.113448	0.0715878	0.0599399			28	0.00336329	0.00466724	0.0053469	0.00372934	-0.0522792	0	0.00140468	0.00062058			28	0.0145007	-0.0116006	0.00953578
		28.2	0.364053	0.367512	0.246868	0.230054	0.150308	0.131794	0.0974543	0.0804302			28.2	0.419028	0.41592	0.241918	0.223738	0.131903	0.114148	0.0719317	0.0603193			28.2	0.00334624	0.00469	0.00533103	0.00372934	-0.0525854	0	0.00193536	0.00062058			28.2	0.0149003	-0.0120108	0.00963429
		28.4	0.365856	0.369436	0.248383	0.231447	0.151212	0.13265	0.0977746	0.080971			28.4	0.421164	0.418116	0.243068	0.225043	0.132706	0.114848	0.0719839	0.0606979			28.4	0.00367939	0.00471265	0.005398	0.00372934	-0.0524336	0	0.00232934	0.00062058			28.4	0.0156366	-0.0130668	0.00976601
		28.6	0.367556	0.371352	0.249345	0.232837	0.151956	0.133505	0.0978655	0.0815115			28.6	0.423502	0.420303	0.24456	0.226345	0.133339	0.115546	0.0723227	0.061076			28.6	0.00452735	0.00473518	0.00592633	0.00372934	-0.0524955	0	0.00306781	0.00062058			28.6	0.0158045	-0.0133113	0.00974714
		28.8	0.368965	0.37326	0.250774	0.234223	0.153389	0.134359	0.0979711	0.0820516			28.8	0.425874	0.422481	0.245743	0.227644	0.133818	0.116243	0.0723528	0.0614534			28.8	0.00532441	0.0047576	0.00648134	0.00372934	-0.0519311	0	0.00383115	0.00062058			28.8	0.0162789	-0.0130325	0.00993913
		29	0.370752	0.375161	0.252044	0.235607	0.153947	0.135212	0.0983643	0.0825912			29	0.427786	0.424651	0.246896	0.228939	0.134157	0.116938	0.072905	0.0618301			29	0.00556402	0.0047799	0.00594226	0.00372934	-0.0524216	0	0.00366524	0.00062058			29	0.0164501	-0.013296	0.00990797
		29.2	0.372665	0.377054	0.253571	0.236988	0.155065	0.136064	0.0985695	0.0831305			29.2	0.430226	0.426812	0.248788	0.23023	0.134978	0.117632	0.0734733	0.0622063			29.2	0.00580004	0.00480209	0.00646336	0.00372934	-0.052645	0	0.00375206	0.00062058			29.2	0.0162976	-0.0133105	0.00969985
		29.4	0.374724	0.378939	0.25487	0.238366	0.156012	0.136915	0.0987848	0.0836693			29.4	0.431979	0.428965	0.250016	0.231518	0.135644	0.118324	0.0737151	0.0625818			29.4	0.00565511	0.00482417	0.00607045	0.00372934	-0.0531528	0	0.00350256	0.00062058			29.4	0.0164034	-0.0128351	0.00953086
		29.6	0.376868	0.380817	0.256167	0.23974	0.157182	0.137764	0.0994691	0.0842078			29.6	0.434352	0.431109	0.251274	0.232803	0.136604	0.119015	0.0741629	0.0629566			29.6	0.00539922	0.00484613	0.00560259	0.00372934	-0.0536076	0	0.00368094	0.00062058			29.6	0.0162449	-0.0121869	0.00964108
		29.8	0.378627	0.382687	0.257466	0.241112	0.157636	0.138613	0.0999874	0.0847458			29.8	0.435551	0.433245	0.252295	0.234085	0.137422	0.119705	0.0747782	0.0633309			29.8	0.00540819	0.00486799	0.00512649	0.00372934	-0.0537169	0	0.00380106	0.00062058			29.8	0.0159193	-0.0118825	0.00992253
		30	0.38021	0.384549	0.258926	0.242481	0.158782	0.139461	0.10059	0.0852835			30	0.437258	0.435372	0.253549	0.235362	0.138207	0.120393	0.0745239	0.0637045			30	0.00564359	0.00488973	0.00474645	0.00372934	-0.0542377	0	0.00340341	0.00062058			30	0.0157193	-0.0122108	0.00961107
		30.2	0.381266	0.386404	0.259945	0.243847	0.158793	0.140308	0.100599	0.0858208			30.2	0.43902	0.43749	0.254637	0.236637	0.139346	0.12108	0.0751744	0.0640774			30.2	0.00500615	0.00491136	0.00475211	0.00372934	-0.0548026	0	0.00292803	0.00062058			30.2	0.0150087	-0.0123428	0.00942056
		30.4	0.383132	0.388251	0.261334	0.245209	0.159997	0.141153	0.101438	0.0863576			30.4	0.440936	0.439601	0.255845	0.237908	0.14044	0.121766	0.0754457	0.0644498			30.4	0.0043014	0.00493288	0.00418173	0.00372934	-0.0554175	0	0.00253069	0.00062058			30.4	0.0144865	-0.0123151	0.00919686
		30.6	0.384878	0.390091	0.262477	0.246569	0.160717	0.141998	0.101996	0.0868941			30.6	0.442521	0.441703	0.256775	0.239176	0.140969	0.12245	0.0756573	0.0648215			30.6	0.00355667	0.00495429	0.00402121	0.00372934	-0.0557667	0	0.00206354	0.00062058			30.6	0.0142462	-0.0119093	0.0093537
		30.8	0.3865	0.391923	0.263948	0.247926	0.161492	0.142842	0.10301	0.0874301			30.8	0.444464	0.443796	0.257726	0.24044	0.141231	0.123133	0.0756136	0.0651926			30.8	0.00359717	0.00497559	0.00358508	0.00372934	-0.0554669	0	0.00249313	0.00062058			30.8	0.013982	-0.0112959	0.00920038
		31	0.387824	0.393747	0.265088	0.24928	0.162237	0.143684	0.103449	0.0879658			31	0.446288	0.445881	0.259548	0.241701	0.14262	0.123814	0.0768342	0.0655631			31	0.00338989	0.00499678	0.00329958	0.00372934	-0.0559821	0	0.00241018	0.00062058			31	0.0134211	-0.0109	0.00840311
		31.2	0.39002	0.395565	0.266626	0.250631	0.163215	0.144526	0.104184	0.088501			31.2	0.447913	0.447958	0.261461	0.242959	0.143384	0.124494	0.077434	0.0659329			31.2	0.00310606	0.00501787	0.00317105	0.00372934	-0.0556647	0	0.0023427	0.00062058			31.2	0.0131637	-0.0109422	0.00828206
		31.4	0.391353	0.397374	0.267072	0.251979	0.163529	0.145367	0.104282	0.0890359			31.4	0.44977	0.450027	0.262838	0.244213	0.143852	0.125173	0.0780403	0.0663022			31.4	0.0025373	0.00503884	0.00307808	0.00372934	-0.0558805	0	0.00211819	0.00062058			31.4	0.0133881	-0.010939	0.00817091
		31.6	0.393041	0.399177	0.268781	0.253324	0.164068	0.146206	0.104764	0.0895704			31.6	0.451939	0.452088	0.264302	0.245464	0.144159	0.12585	0.0787795	0.0666708			31.6	0.00310773	0.00505972	0.00361972	0.00372934	-0.0556795	0	0.00242141	0.00062058			31.6	0.0134151	-0.011219	0.00809755
		31.8	0.394872	0.400972	0.270242	0.254667	0.165421	0.147045	0.106077	0.0901045			31.8	0.453329	0.45414	0.265273	0.246712	0.144912	0.126526	0.0792415	0.0670387			31.8	0.00377172	0.00508048	0.00443916	0.00372934	-0.0545898	0	0.00258316	0.00062058			31.8	0.0140213	-0.0116785	0.00826265
		32	0.396601	0.40276	0.270901	0.256006	0.166524	0.147882	0.106398	0.0906381			32	0.455606	0.456184	0.266655	0.247956	0.146024	0.127201	0.0802261	0.0674061			32	0.00396716	0.00510114	0.00467459	0.00372934	-0.0543755	0	0.00322639	0.00062058			32	0.0141689	-0.0120393	0.00845742
		32.2	0.398334	0.40454	0.271722	0.257342	0.167539	0.148719	0.106963	0.0911714			32.2	0.457459	0.45822	0.267325	0.249197	0.146737	0.127874	0.0808068	0.0677729			32.2	0.00415697	0.00512169	0.00492669	0.00372934	-0.0542558	0	0.00380467	0.00062058			32.2	0.0147386	-0.0125378	0.00855143
		32.4	0.400904	0.406314	0.272868	0.258676	0.168383	0.149554	0.10756	0.0917043			32.4	0.45837	0.460248	0.268159	0.250435	0.147292	0.128546	0.0812088	0.068139			32.4	0.00474023	0.00514214	0.00525503	0.00372934	-0.0539384	0	0.00442392	0.00062058			32.4	0.0153859	-0.0127356	0.00825955
		32.6	0.402127	0.40808	0.27417	0.260007	0.169425	0.150388	0.108524	0.0922368			32.6	0.460544	0.462268	0.269365	0.251669	0.147961	0.129216	0.0823469	0.0685045			32.6	0.00508139	0.00516248	0.00535348	0.00372934	-0.0540356	0	0.00466833	0.00062058			32.6	0.015404	-0.0123248	0.00811518
		32.8	0.404159	0.409839	0.276011	0.261334	0.17081	0.151222	0.109602	0.0927689			32.8	0.462618	0.46428	0.270432	0.2529	0.148668	0.129885	0.0834716	0.0688694			32.8	0.00477914	0.00518272	0.00472223	0.00372934	-0.0541697	0	0.00403976	0.00062058			32.8	0.0157729	-0.012445	0.0079757
		33	0.405709	0.41159	0.277122	0.262659	0.171469	0.152054	0.110288	0.0933006			33	0.464278	0.466284	0.27188	0.254128	0.14957	0.130553	0.0843326	0.0692337			33	0.0048901	0.00520286	0.00483303	0.00372934	-0.0544939	0	0.00379466	0.00062058			33	0.0158872	-0.0125601	0.00788547
		33.2	0.407766	0.413335	0.278891	0.263981	0.173157	0.152886	0.110822	0.0938319			33.2	0.466521	0.468281	0.2735	0.255353	0.150618	0.13122	0.0847709	0.0695974			33.2	0.00446688	0.00522289	0.00472766	0.00372934	-0.0547785	0	0.00282941	0.00062058			33.2	0.0165038	-0.0122367	0.00820254
		33.4	0.409496	0.415072	0.279967	0.2653	0.173827	0.153716	0.111167	0.0943628			33.4	0.468533	0.470269	0.274596	0.256574	0.151397	0.131885	0.0848832	0.0699604			33.4	0.00464333	0.00524283	0.00460462	0.00372934	-0.0547815	0	0.00240754	0.00062058			33.4	0.0172018	-0.0125997	0.00815512
		33.6	0.411331	0.416803	0.281028	0.266617	0.174837	0.154545	0.111717	0.0948933			33.6	0.470473	0.472249	0.27547	0.257792	0.15194	0.132549	0.0852251	0.0703229			33.6	0.00439769	0.00526266	0.00446433	0.00372934	-0.0552143	0	0.00210383	0.00062058			33.6	0.0172488	-0.0127726	0.00829293
		33.8	0.412784	0.418526	0.282507	0.26793	0.17489	0.155374	0.111709	0.0954234			33.8	0.472102	0.474221	0.276535	0.259007	0.152963	0.133211	0.0855874	0.0706847			33.8	0.00520768	0.00528239	0.00500265	0.00372934	-0.0550061	0	0.00176785	0.00062058			33.8	0.0169173	-0.0136124	0.00917731
		34	0.41391	0.420242	0.284304	0.269241	0.175845	0.156201	0.112193	0.0959531			34	0.473888	0.476186	0.277987	0.260218	0.153807	0.133872	0.0856889	0.0710459			34	0.00529188	0.00530202	0.00510016	0.00372934	-0.0556831	0	0.00091766	0.00062058			34	0.0168119	-0.0134874	0.0092469
		34.2	0.414892	0.421952	0.285852	0.270548	0.176381	0.157027	0.11252	0.0964825			34.2	0.476065	0.478143	0.278956	0.261427	0.154567	0.134532	0.0861502	0.0714065			34.2	0.00480598	0.00532154	0.00567663	0.00372934	-0.0558202	0	0.0008436	0.00062058			34.2	0.0166158	-0.0137508	0.00935403
		34.4	0.416519	0.423654	0.287376	0.271853	0.177233	0.157853	0.113327	0.0970114			34.4	0.478129	0.480092	0.279942	0.262632	0.155309	0.135191	0.0860411	0.0717665			34.4	0.00501037	0.00534097	0.00604287	0.00372934	-0.0555841	0	0.001096	0.00062058			34.4	0.0163969	-0.0138104	0.00966226
		34.6	0.417911	0.425349	0.288803	0.273155	0.177686	0.158677	0.113664	0.09754			34.6	0.480362	0.482033	0.28102	0.263834	0.155209	0.135848	0.0856763	0.0721259			34.6	0.00519944	0.0053603	0.00593414	0.00372934	-0.0558439	0	0.00061914	0.00062058			34.6	0.016758	-0.0133544	0.00966344
		34.8	0.419632	0.427038	0.29024	0.274454	0.178836	0.1595	0.114623	0.0980681			34.8	0.482217	0.483967	0.281974	0.265033	0.155285	0.136504	0.0860541	0.0724847			34.8	0.00535549	0.00537954	0.00577571	0.00372934	-0.0561208	0	0.0007074	0.00062058			34.8	0.0167546	-0.0130152	0.00926288
		35	0.421013	0.42872	0.291593	0.275751	0.179553	0.160323	0.115271	0.0985959			35	0.484259	0.485893	0.283708	0.266228	0.155992	0.137158	0.0863188	0.0728429			35	0.00506382	0.00539867	0.00524316	0.00372934	-0.0570561	0	0.00064543	0.00062058			35	0.0170936	-0.0128686	0.00922668
		35.2	0.422479	0.430394	0.292636	0.277044	0.180269	0.161144	0.115746	0.0991232			35.2	0.485473	0.487811	0.284627	0.267421	0.156075	0.137811	0.0858645	0.0732005			35.2	0.00527062	0.00541771	0.00516319	0.00372934	-0.0574793	0	0.00077214	0.00062058			35.2	0.0171263	-0.0125828	0.00917013
		35.4	0.423719	0.432062	0.29402	0.278335	0.180682	0.161964	0.116331	0.0996502			35.4	0.486977	0.489722	0.285267	0.26861	0.156181	0.138463	0.0857773	0.0735575			35.4	0.00545561	0.00543665	0.00520666	0.00372934	-0.0577139	0	0.00070435	0.00062058			35.4	0.0174324	-0.0124392	0.00885455
		35.6	0.425247	0.433724	0.295969	0.279623	0.181566	0.162784	0.117207	0.100177			35.6	0.488789	0.491625	0.286501	0.269796	0.15637	0.139114	0.0859457	0.0739139			35.6	0.00573799	0.00545549	0.00523883	0.00372934	-0.0572339	0	0.00137188	0.00062058			35.6	0.0173135	-0.0123092	0.00820716
		35.8	0.426829	0.435378	0.296924	0.280908	0.182351	0.163602	0.117496	0.100703			35.8	0.490582	0.49352	0.287401	0.270979	0.157303	0.139763	0.0858789	0.0742697			35.8	0.00504192	0.00547423	0.00452085	0.00372934	-0.0573492	0	0.00096439	0.00062058			35.8	0.0174132	-0.0122374	0.00841068
		36	0.428101	0.437026	0.297835	0.28219	0.1831	0.164419	0.117521	0.101229			36	0.492287	0.495409	0.288385	0.272158	0.158341	0.140411	0.0861895	0.0746249			36	0.00455817	0.00549289	0.00383222	0.00372934	-0.0578339	0	0.00100904	0.00062058			36	0.0173941	-0.0115737	0.00801545
		36.2	0.429765	0.438667	0.299217	0.28347	0.183872	0.165236	0.118161	0.101754			36.2	0.493432	0.497289	0.288827	0.273335	0.158662	0.141058	0.0864957	0.0749795			36.2	0.00492187	0.00551144	0.00367504	0.00372934	-0.0579113	0	0.00114902	0.00062058			36.2	0.0178692	-0.01157	0.00778791
		36.4	0.43204	0.440301	0.300719	0.284747	0.185216	0.166051	0.119055	0.102279			36.4	0.494698	0.499162	0.290247	0.274508	0.159437	0.141703	0.0869289	0.0753335			36.4	0.00473946	0.0055299	0.0032349	0.00372934	-0.0574578	0	0.00105986	0.00062058			36.4	0.0180777	-0.0110094	0.00776124
		36.6	0.432831	0.441929	0.301712	0.286021	0.186154	0.166865	0.119533	0.102804			36.6	0.49633	0.501028	0.291068	0.275679	0.160264	0.142347	0.0876055	0.0756869			36.6	0.00450485	0.00554827	0.00242242	0.00372934	-0.0576157	0	0.00081381	0.00062058			36.6	0.0182667	-0.010785	0.00778126
		36.8	0.435013	0.44355	0.303077	0.287292	0.187213	0.167679	0.119622	0.103328			36.8	0.497503	0.502886	0.292297	0.276846	0.161052	0.14299	0.0879341	0.0760397			36.8	0.00459459	0.00556655	0.00198284	0.00372934	-0.0571536	0	0.00060292	0.00062058			36.8	0.0188163	-0.0109163	0.00786165
		37	0.436735	0.445164	0.304024	0.288561	0.188243	0.168491	0.119727	0.103852			37	0.498946	0.504737	0.293595	0.27801	0.161498	0.143632	0.0883135	0.0763919			37	0.00528907	0.00558473	0.00274124	0.00372934	-0.056021	0	0.00144304	0.00062058			37	0.018602	-0.0108223	0.00785227
		37.2	0.438719	0.446772	0.305397	0.289826	0.189368	0.169302	0.120047	0.104375			37.2	0.500517	0.506581	0.294685	0.279171	0.162295	0.144272	0.0882116	0.0767435			37.2	0.00515968	0.00560281	0.00275449	0.00372934	-0.0554989	0	0.00138263	0.00062058			37.2	0.0188327	-0.0113672	0.00815605
		37.4	0.44003	0.448373	0.306216	0.291089	0.189724	0.170113	0.119832	0.104899			37.4	0.5024	0.508417	0.29619	0.280329	0.163091	0.144911	0.0886319	0.0770945			37.4	0.00577994	0.00562081	0.00299257	0.00372934	-0.0550823	0	0.00195336	0.00062058			37.4	0.0184913	-0.0115683	0.00842464
		37.6	0.441683	0.449968	0.306816	0.292349	0.190401	0.170922	0.120455	0.105421			37.6	0.504258	0.510246	0.297008	0.281484	0.163098	0.145548	0.0891189	0.077445			37.6	0.00641288	0.00563871	0.00400467	0.00372934	-0.0547923	0	0.0028115	0.00062058			37.6	0.0180715	-0.0117893	0.00885674
		37.8	0.443093	0.451556	0.308529	0.293607	0.191133	0.17173	0.120992	0.105943			37.8	0.506001	0.512068	0.298622	0.282635	0.163834	0.146185	0.0902234	0.0777948			37.8	0.0070788	0.00565653	0.00476061	0.00372934	-0.0543123	0	0.00310275	0.00062058			37.8	0.0180968	-0.0125132	0.00931252
		38	0.44447	0.453138	0.309297	0.294862	0.191891	0.172538	0.121331	0.106465			38	0.507905	0.513882	0.29981	0.283784	0.16443	0.14682	0.0910134	0.0781441			38	0.00698279	0.00567425	0.00507036	0.00372934	-0.0540276	0	0.00329375	0.00062058			38	0.0176049	-0.0126299	0.0090396
		38.2	0.446322	0.454713	0.310539	0.296114	0.192797	0.173344	0.121615	0.106987			38.2	0.510023	0.51569	0.301161	0.28493	0.164594	0.147454	0.0913903	0.0784928			38.2	0.00716297	0.00569188	0.00538404	0.00372934	-0.0537674	0	0.00358099	0.00062058			38.2	0.0170391	-0.0131222	0.00883353
		38.4	0.447718	0.456282	0.311413	0.297363	0.193157	0.17415	0.122064	0.107508			38.4	0.511984	0.51749	0.302056	0.286072	0.165092	0.148086	0.0919021	0.0788409			38.4	0.00769718	0.00570942	0.00623082	0.00372934	-0.0529985	0	0.0040779	0.00062058			38.4	0.0172494	-0.0131986	0.00918543
		38.6	0.449048	0.457845	0.312405	0.29861	0.193775	0.174954	0.122612	0.108029			38.6	0.513759	0.519283	0.30316	0.287212	0.164968	0.148717	0.0924011	0.0791883			38.6	0.00763631	0.00572687	0.00598876	0.00372934	-0.0535431	0	0.00401798	0.00062058			38.6	0.0173333	-0.0132059	0.00898831
		38.8	0.450156	0.459401	0.313087	0.299854	0.194472	0.175757	0.123213	0.108549			38.8	0.515211	0.521069	0.304206	0.288348	0.165468	0.149347	0.0930144	0.0795353			38.8	0.00748489	0.00574424	0.00636524	0.00372934	-0.0539382	0	0.00426307	0.00062058			38.8	0.0176104	-0.0131663	0.00890055
		39	0.452082	0.460951	0.314233	0.301095	0.194835	0.17656	0.123811	0.109069			39	0.517172	0.522847	0.305906	0.289482	0.166122	0.149976	0.0927896	0.0798816			39	0.0071271	0.00576151	0.00579442	0.00372934	-0.054388	0	0.00395351	0.00062058			39	0.0182094	-0.0130762	0.00899706
		39.2	0.452951	0.462494	0.31479	0.302333	0.195291	0.177361	0.12388	0.109589			39.2	0.518631	0.524619	0.306657	0.290612	0.166933	0.150604	0.0931169	0.0802273			39.2	0.00684042	0.0057787	0.00590782	0.00372934	-0.0547155	0	0.00374701	0.00062058			39.2	0.018119	-0.0128958	0.00844432
		39.4	0.454262	0.464031	0.31593	0.303569	0.196008	0.178162	0.124174	0.110108			39.4	0.520282	0.526384	0.307477	0.29174	0.167818	0.15123	0.0934334	0.0805725			39.4	0.0058089	0.0057958	0.00570596	0.00372934	-0.0545306	0	0.00339291	0.00062058			39.4	0.0179822	-0.0126801	0.0079817
		39.6	0.455148	0.465562	0.317191	0.304802	0.196586	0.178962	0.124774	0.110627			39.6	0.521864	0.528142	0.308422	0.292864	0.168508	0.151855	0.093618	0.0809171			39.6	0.00511333	0.00581281	0.00547709	0.00372934	-0.0551498	0	0.00265088	0.00062058			39.6	0.0177764	-0.0119929	0.00733859
		39.8	0.456394	0.467087	0.317938	0.306033	0.197209	0.17976	0.125447	0.111145			39.8	0.523962	0.529892	0.30959	0.293985	0.170117	0.152478	0.094303	0.0812611			39.8	0.00383692	0.00582974	0.0048241	0.00372934	-0.0559335	0	0.00163452	0.00062058			39.8	0.017597	-0.0119753	0.00774316
		40	0.457858	0.468606	0.319245	0.307261	0.198648	0.180558	0.126438	0.111663			40	0.52582	0.531636	0.311122	0.295104	0.171098	0.153101	0.0949502	0.0816045			40	0.00379009	0.00584658	0.00459183	0.00372934	-0.0559029	0	0.00170844	0.00062058			40	0.0178455	-0.01173	0.00715031
		40.2	0.459434	0.470118	0.320195	0.308486	0.199417	0.181354	0.127064	0.112181			40.2	0.527054	0.533373	0.312121	0.296219	0.171529	0.153722	0.0950548	0.0819473			40.2	0.00400366	0.00586333	0.00455842	0.00372934	-0.0560419	0	0.00154493	0.00062058			40.2	0.0177729	-0.0119953	0.00744909
		40.4	0.460952	0.471624	0.321562	0.309708	0.201107	0.18215	0.12801	0.112698			40.4	0.528815	0.535103	0.313633	0.297332	0.172529	0.154342	0.0951129	0.0822896			40.4	0.00327996	0.00588	0.00375798	0.00372934	-0.0560558	0	0.0009008	0.00062058			40.4	0.0176332	-0.0122342	0.00744774
		40.6	0.461835	0.473124	0.322704	0.310928	0.202197	0.182945	0.128391	0.113215			40.6	0.53009	0.536826	0.314522	0.298441	0.173053	0.154961	0.0953758	0.0826313			40.6	0.00308927	0.00589658	0.00279396	0.00372934	-0.0571713	0	0.00037468	0.00062058			40.6	0.0175873	-0.0116374	0.00669695
		40.8	0.463766	0.474618	0.324812	0.312145	0.203817	0.183738	0.129366	0.113732			40.8	0.53152	0.538543	0.315531	0.299548	0.173733	0.155578	0.0957695	0.0829724			40.8	0.00352027	0.00591308	0.00228938	0.00372934	-0.0571475	0	0.0002921	0.00062058			40.8	0.0173081	-0.011892	0.00703654
		41	0.464957	0.476106	0.326123	0.31336	0.205075	0.184531	0.130496	0.114248			41	0.532608	0.540252	0.316263	0.300652	0.174052	0.156194	0.0960006	0.083313			41	0.00388311	0.00592949	0.00252537	0.00372934	-0.0570809	0	0.00059851	0.00062058			41	0.0166654	-0.0114559	0.00729797
		41.2	0.465466	0.477588	0.327329	0.314572	0.20597	0.185323	0.131501	0.114763			41.2	0.533731	0.541955	0.31699	0.301752	0.175108	0.156809	0.0960707	0.0836529			41.2	0.00400048	0.00594582	0.00206405	0.00372934	-0.0575218	0	0.00042399	0.00062058			41.2	0.0164565	-0.0118508	0.00744435
		41.4	0.466634	0.479063	0.328939	0.315781	0.206762	0.186114	0.132103	0.115279			41.4	0.535633	0.543651	0.318338	0.30285	0.175431	0.157423	0.0969254	0.0839923			41.4	0.0043618	0.00596207	0.00134855	0.00372934	-0.058599	0	-0.0002815	0.00062058			41.4	0.0164879	-0.0120068	0.00784539
		41.6	0.467986	0.480533	0.330019	0.316988	0.207396	0.186904	0.133298	0.115794			41.6	0.537874	0.54534	0.319355	0.303945	0.176468	0.158035	0.0979855	0.0843311			41.6	0.00458866	0.00597824	0.00140338	0.00372934	-0.0588882	0	-0.00039883	0.00062058			41.6	0.0167234	-0.0124374	0.00785157
		41.8	0.469195	0.481997	0.33196	0.318192	0.208345	0.187693	0.134082	0.116308			41.8	0.539406	0.547023	0.320109	0.305037	0.177333	0.158647	0.0984881	0.0846694			41.8	0.00465974	0.00599432	0.00146792	0.00372934	-0.0585658	0	-0.0002443	0.00062058			41.8	0.0170337	-0.0127772	0.0079273
		42	0.470538	0.483455	0.333056	0.319393	0.208896	0.188481	0.134434	0.116823			42	0.54153	0.548698	0.321069	0.306126	0.178056	0.159257	0.0987176	0.0850071			42	0.00522965	0.00601032	0.00150027	0.00372934	-0.0580653	0	-0.00031732	0.00062058			42	0.0171818	-0.0126287	0.00886076
		42.2	0.472422	0.484907	0.334866	0.320592	0.209372	0.189268	0.135227	0.117336			42.2	0.543642	0.550368	0.322672	0.307212	0.178674	0.159865	0.0996428	0.0853442			42.2	0.00572714	0.00602624	0.00213951	0.00372934	-0.0571884	0	-5.01e-05	0.00062058			42.2	0.0178313	-0.0124816	0.00911952
		42.4	0.473585	0.486353	0.33649	0.321788	0.209406	0.190054	0.13574	0.11785			42.4	0.54539	0.55203	0.323599	0.308295	0.17939	0.160473	0.10052	0.0856807			42.4	0.00654431	0.00604208	0.0035557	0.00372934	-0.0557454	0	0.0003481	0.00062058			42.4	0.0191497	-0.0127074	0.00959631
		42.6	0.475655	0.487793	0.338005	0.322982	0.209895	0.190839	0.136296	0.118363			42.6	0.546821	0.553686	0.324932	0.309376	0.180338	0.161079	0.101273	0.0860167			42.6	0.00603385	0.00605783	0.00315357	0.00372934	-0.0565454	0	-0.00059561	0.00062058			42.6	0.0195549	-0.0128103	0.00972771
		42.8	0.476989	0.489227	0.339341	0.324173	0.210536	0.191623	0.136586	0.118876			42.8	0.548535	0.555336	0.326358	0.310453	0.181554	0.161685	0.101861	0.0863522			42.8	0.00608125	0.00607351	0.00350563	0.00372934	-0.0565856	0	-0.00080145	0.00062058			42.8	0.0200069	-0.0126339	0.00957404
		43	0.478854	0.490655	0.340581	0.325361	0.211176	0.192406	0.137221	0.119388			43	0.549911	0.556979	0.327422	0.311528	0.181997	0.162288	0.102729	0.086687			43	0.00595738	0.00608911	0.00370335	0.00372934	-0.0566614	0	-0.00121242	0.00062058			43	0.0198861	-0.0123944	0.00911818
		43.2	0.479336	0.492078	0.341338	0.326547	0.211303	0.193188	0.137232	0.1199			43.2	0.550842	0.558615	0.32779	0.3126	0.182581	0.162891	0.103272	0.0870213			43.2	0.00562511	0.00610462	0.00409499	0.00372934	-0.056986	0	-0.00114186	0.00062058			43.2	0.0194785	-0.011994	0.00920203
		43.4	0.480712	0.493494	0.34245	0.32773	0.211937	0.193969	0.137428	0.120411			43.4	0.552074	0.560245	0.328523	0.313669	0.183304	0.163493	0.103602	0.087355			43.4	0.00572879	0.00612006	0.0046788	0.00372934	-0.0565963	0	-0.00075862	0.00062058			43.4	0.0193693	-0.0124072	0.00867836
		43.6	0.481886	0.494905	0.343483	0.328911	0.212917	0.19475	0.138225	0.120923			43.6	0.553154	0.561868	0.329463	0.314735	0.183846	0.164093	0.103839	0.0876882			43.6	0.00535661	0.00613542	0.00444119	0.00372934	-0.0571035	0	-0.00160628	0.00062058			43.6	0.0199049	-0.0129838	0.0084449
		43.8	0.483467	0.496311	0.344503	0.330089	0.213552	0.195529	0.138243	0.121433			43.8	0.555005	0.563485	0.331068	0.315798	0.18492	0.164692	0.104604	0.0880208			43.8	0.00474927	0.0061507	0.00392417	0.00372934	-0.0575006	0	-0.00179078	0.00062058			43.8	0.0201344	-0.0137295	0.00827289
		44	0.485336	0.49771	0.345338	0.331264	0.214563	0.196307	0.13882	0.121944			44	0.556126	0.565096	0.332389	0.316858	0.185058	0.16529	0.104518	0.0883528			44	0.00533581	0.00616591	0.00373585	0.00372934	-0.0573184	0	-0.00132195	0.00062058			44	0.0203021	-0.0142327	0.00761774
		44.2	0.486835	0.499104	0.345876	0.332437	0.215032	0.197085	0.139378	0.122454			44.2	0.557418	0.5667	0.333686	0.317916	0.185611	0.165887	0.104557	0.0886843			44.2	0.00549242	0.00618103	0.00388722	0.00372934	-0.0580702	0	-0.00151697	0.00062058			44.2	0.0197931	-0.0148778	0.00747468
		44.4	0.488076	0.500492	0.346866	0.333608	0.216155	0.197861	0.139656	0.122963			44.4	0.559489	0.568298	0.335137	0.318971	0.185812	0.166482	0.104543	0.0890152			44.4	0.00543558	0.00619608	0.00362002	0.00372934	-0.0585009	0	-0.00152951	0.00062058			44.4	0.0198161	-0.0151976	0.00705064
		44.6	0.489424	0.501874	0.34708	0.334776	0.216833	0.198637	0.13975	0.123473			44.6	0.560817	0.56989	0.336073	0.320023	0.186197	0.167076	0.104946	0.0893456			44.6	0.00544007	0.00621105	0.00307827	0.00372934	-0.0595329	0	-0.00182976	0.00062058			44.6	0.0197782	-0.0154621	0.00672731
		44.8	0.490706	0.503251	0.348142	0.335941	0.217777	0.199411	0.140201	0.123982			44.8	0.561403	0.571475	0.336565	0.321072	0.18664	0.167669	0.104916	0.0896754			44.8	0.00558327	0.00622595	0.00314941	0.00372934	-0.0598254	0	-0.0016417	0.00062058			44.8	0.0194693	-0.0162009	0.00698563
		45	0.491849	0.504623	0.349185	0.337104	0.218533	0.200185	0.140739	0.12449			45	0.562199	0.573054	0.337558	0.322118	0.186815	0.168261	0.104812	0.0900047			45	0.00523891	0.00624077	0.00268089	0.00372934	-0.0604554	0	-0.00192936	0.00062058			45	0.0193886	-0.0162502	0.00642806
		45.2	0.492867	0.505988	0.350246	0.338264	0.219317	0.200958	0.141347	0.124998			45.2	0.563709	0.574626	0.338773	0.323162	0.187602	0.168852	0.10523	0.0903334			45.2	0.00538585	0.00625551	0.00232117	0.00372934	-0.0606877	0	-0.00196647	0.00062058			45.2	0.0191505	-0.0165971	0.00612805
		45.4	0.494295	0.507348	0.351506	0.339422	0.220242	0.201729	0.141776	0.125506			45.4	0.564914	0.576193	0.339713	0.324202	0.187998	0.169442	0.105108	0.0906615			45.4	0.00539564	0.00627018	0.00189933	0.00372934	-0.0609837	0	-0.00218029	0.00062058			45.4	0.0194397	-0.0166074	0.0061452
		45.6	0.495916	0.508703	0.35233	0.340577	0.22094	0.2025	0.142404	0.126013			45.6	0.566466	0.577753	0.34054	0.32524	0.188891	0.17003	0.105229	0.0909891			45.6	0.00519398	0.00628478	0.0022705	0.00372934	-0.059951	0	-0.0013895	0.00062058			45.6	0.0190761	-0.0161467	0.00634176
		45.8	0.497401	0.510052	0.353758	0.34173	0.221789	0.20327	0.143146	0.12652			45.8	0.567282	0.579307	0.34129	0.326276	0.188571	0.170617	0.104867	0.0913162			45.8	0.00552896	0.0062993	0.00294621	0.00372934	-0.0585142	0	-0.00035388	0.00062058			45.8	0.0189925	-0.0162178	0.00669291
		46	0.499037	0.511395	0.355118	0.342881	0.222266	0.204039	0.143987	0.127027			46	0.569399	0.580855	0.342774	0.327308	0.189003	0.171203	0.105382	0.0916427			46	0.00595836	0.00631374	0.00354478	0.00372934	-0.0574133	0	0.00045329	0.00062058			46	0.019303	-0.016038	0.0067841
		46.2	0.501105	0.512733	0.35653	0.344028	0.223145	0.204807	0.145189	0.127533			46.2	0.570963	0.582397	0.344167	0.328338	0.189525	0.171788	0.105835	0.0919686			46.2	0.00591279	0.00632811	0.00391347	0.00372934	-0.0566814	0	0.00122861	0.00062058			46.2	0.0192625	-0.0153343	0.00664748
		46.4	0.50255	0.514066	0.357891	0.345174	0.224302	0.205574	0.145584	0.128039			46.4	0.572397	0.583932	0.345179	0.329365	0.18991	0.172371	0.106288	0.092294			46.4	0.00545122	0.00634241	0.00382147	0.00372934	-0.0565964	0	0.00117889	0.00062058			46.4	0.0191131	-0.0148776	0.0063646
		46.6	0.503885	0.515393	0.358839	0.346316	0.225179	0.20634	0.146105	0.128545			46.6	0.573923	0.585462	0.346293	0.330389	0.190931	0.172954	0.106898	0.0926189			46.6	0.00505849	0.00635664	0.00398574	0.00372934	-0.0566117	0	0.00147795	0.00062058			46.6	0.018165	-0.0142282	0.00618237
		46.8	0.504876	0.516715	0.360276	0.347457	0.22564	0.207105	0.146941	0.12905			46.8	0.575677	0.586985	0.347463	0.331411	0.191554	0.173535	0.107496	0.0929432			46.8	0.00556462	0.00637079	0.0047719	0.00372934	-0.0560186	0	0.0022155	0.00062058			46.8	0.0176734	-0.0136728	0.0058097
		47	0.505818	0.518031	0.360917	0.348595	0.226201	0.20787	0.147334	0.129554			47	0.577192	0.588503	0.348275	0.33243	0.19223	0.174115	0.108173	0.0932669			47	0.00582604	0.00638487	0.00575972	0.00372934	-0.055231	0	0.00278375	0.00062058			47	0.0173009	-0.0138118	0.00572548
		47.2	0.506626	0.519342	0.361603	0.34973	0.226803	0.208633	0.147223	0.130059			47.2	0.57837	0.590014	0.348984	0.333446	0.192866	0.174694	0.108468	0.0935901			47.2	0.00577227	0.00639888	0.00589702	0.00372934	-0.0549511	0	0.00299266	0.00062058			47.2	0.0172235	-0.0134047	0.00568418
		47.4	0.507691	0.520648	0.362721	0.350863	0.227026	0.209395	0.146875	0.130563			47.4	0.5797	0.591519	0.350158	0.334459	0.194018	0.175272	0.109077	0.0939128			47.4	0.00678003	0.00641282	0.0060294	0.00372934	-0.0544191	0	0.00311738	0.00062058			47.4	0.0175706	-0.0136595	0.00566398
		47.6	0.50853	0.521948	0.36369	0.351993	0.227118	0.210157	0.147225	0.131066			47.6	0.580566	0.593019	0.351121	0.33547	0.19477	0.175849	0.1096	0.0942349			47.6	0.00619318	0.00642669	0.00546592	0.00372934	-0.0550492	0	0.00238356	0.00062058			47.6	0.0176848	-0.0139598	0.00604484
		47.8	0.509955	0.523243	0.364965	0.353121	0.227766	0.210918	0.147264	0.13157			47.8	0.582539	0.594512	0.352414	0.336478	0.195993	0.176424	0.110461	0.0945565			47.8	0.00659289	0.00644049	0.00587938	0.00372934	-0.0550187	0	0.00270242	0.00062058			47.8	0.0170552	-0.0137906	0.00614632
		48	0.511305	0.524533	0.365263	0.354247	0.228168	0.211677	0.147406	0.132073			48	0.583727	0.596	0.353604	0.337483	0.196896	0.176998	0.111091	0.0948776			48	0.00686498	0.00645421	0.00599529	0.00372934	-0.0555446	0	0.00274328	0.00062058			48	0.016619	-0.0139309	0.00684544
		48.2	0.512436	0.525818	0.366215	0.35537	0.228733	0.212436	0.147559	0.132575			48.2	0.585888	0.597481	0.354988	0.338486	0.197934	0.177572	0.111697	0.0951981			48.2	0.00703938	0.00646787	0.00608342	0.00372934	-0.056022	0	0.00240492	0.00062058			48.2	0.0166512	-0.0137518	0.0071248
		48.4	0.513859	0.527097	0.367511	0.356491	0.229478	0.213194	0.14754	0.133077			48.4	0.587623	0.598957	0.356091	0.339486	0.198311	0.178144	0.112427	0.095518			48.4	0.00716729	0.00648146	0.00595788	0.00372934	-0.0558371	0	0.00252128	0.00062058			48.4	0.0172321	-0.0138584	0.00716957
		48.6	0.514937	0.528371	0.368284	0.357609	0.229991	0.21395	0.147655	0.133579			48.6	0.589051	0.600427	0.356926	0.340483	0.199373	0.178714	0.113277	0.0958375			48.6	0.00712749	0.00649497	0.00549434	0.00372934	-0.056547	0	0.00163285	0.00062058			48.6	0.0177817	-0.0145908	0.00724854
		48.8	0.515555	0.52964	0.369927	0.358725	0.230717	0.214706	0.148195	0.13408			48.8	0.590043	0.601891	0.357728	0.341478	0.200061	0.179284	0.11312	0.0961563			48.8	0.00714366	0.00650842	0.00523353	0.00372934	-0.0567142	0	0.00122631	0.00062058			48.8	0.0177589	-0.0143748	0.00704203
		49	0.516637	0.530904	0.371454	0.359838	0.231997	0.215461	0.149188	0.134581			49	0.590972	0.603349	0.35889	0.34247	0.200387	0.179853	0.113648	0.0964747			49	0.0067521	0.0065218	0.00451318	0.00372934	-0.0573459	0	0.00010654	0.00062058			49	0.0181116	-0.0147096	0.00663267
		49.2	0.517163	0.532162	0.372157	0.360949	0.233096	0.216215	0.149615	0.135082			49.2	0.592206	0.604802	0.35994	0.343459	0.201014	0.18042	0.114055	0.0967925			49.2	0.00758646	0.00653511	0.00500552	0.00372934	-0.0568878	0	0.00027431	0.00062058			49.2	0.018432	-0.0148427	0.00681877
		49.4	0.518186	0.533416	0.372949	0.362058	0.234213	0.216969	0.150471	0.135582			49.4	0.592963	0.606249	0.360409	0.344446	0.201217	0.180986	0.113472	0.0971098			49.4	0.00758877	0.00654836	0.00455418	0.00372934	-0.0564938	0	-0.00048742	0.00062058			49.4	0.0182897	-0.0148052	0.00703277
		49.6	0.519699	0.534664	0.374049	0.363164	0.235135	0.217721	0.151069	0.136082			49.6	0.594727	0.60769	0.361567	0.34543	0.202018	0.181551	0.11372	0.0974265			49.6	0.00747682	0.00656153	0.00461026	0.00372934	-0.0560708	0	-0.00019768	0.00062058			49.6	0.0179373	-0.0147781	0.00737684
		49.8	0.521168	0.535908	0.375596	0.364268	0.236531	0.218472	0.152493	0.136582			49.8	0.595911	0.609125	0.362006	0.346412	0.201986	0.182115	0.113532	0.0977427			49.8	0.00753581	0.00657464	0.00458694	0.00372934	-0.0561081	0	-0.0002562	0.00062058			49.8	0.0177341	-0.0150843	0.00719115
		50	0.522767	0.537146	0.37658	0.365369	0.237712	0.219223	0.153593	0.137081			50	0.598088	0.610555	0.362898	0.34739	0.202824	0.182678	0.113786	0.0980584			50	0.0071141	0.00658769	0.00442157	0.00372934	-0.0560313	0	-0.0001764	0.00062058			50	0.0181676	-0.0150557	0.00746641
		50.2	0.524196	0.538379	0.377165	0.366468	0.238925	0.219972	0.154805	0.13758			50.2	0.599392	0.611978	0.363822	0.348367	0.203289	0.18324	0.114132	0.0983736			50.2	0.00684268	0.00660066	0.0038603	0.00372934	-0.0559672	0	-0.00072838	0.00062058			50.2	0.0179482	-0.0146633	0.00766737
		50.4	0.525016	0.539607	0.377953	0.367564	0.239922	0.220721	0.155227	0.138078			50.4	0.601186	0.613397	0.364487	0.34934	0.203958	0.183801	0.114585	0.0986882			50.4	0.00639722	0.00661357	0.00376938	0.00372934	-0.0558414	0	-0.00119005	0.00062058			50.4	0.0179433	-0.0150255	0.00782
		50.6	0.525669	0.54083	0.379002	0.368659	0.240075	0.221468	0.155859	0.138576			50.6	0.603041	0.614809	0.365042	0.350312	0.204246	0.18436	0.114863	0.0990023			50.6	0.00600166	0.00662642	0.0041311	0.00372934	-0.0556187	0	-0.00137475	0.00062058			50.6	0.0176442	-0.0153413	0.00806126
		50.8	0.527029	0.542048	0.380608	0.36975	0.240987	0.222215	0.156846	0.139074			50.8	0.604726	0.616216	0.366148	0.35128	0.20504	0.184919	0.115641	0.0993158			50.8	0.00598495	0.0066392	0.00444615	0.00372934	-0.0549795	0	-0.00092988	0.00062058			50.8	0.0178196	-0.0155157	0.00804794
		51	0.528357	0.543262	0.381546	0.37084	0.241649	0.222961	0.157535	0.139571			51	0.605753	0.617618	0.366332	0.352246	0.20527	0.185476	0.115811	0.0996289			51	0.00589161	0.00665191	0.00441082	0.00372934	-0.0548669	0	-0.0006594	0.00062058			51	0.017702	-0.0158031	0.00812844
		51.2	0.529153	0.54447	0.382329	0.371927	0.24184	0.223706	0.157688	0.140068			51.2	0.60656	0.619014	0.367655	0.353209	0.20555	0.186032	0.116485	0.0999414			51.2	0.00562649	0.00666456	0.00447316	0.00372934	-0.0553395	0	-0.00101382	0.00062058			51.2	0.0179679	-0.0152848	0.00851627
		51.4	0.530332	0.545673	0.383235	0.373012	0.241582	0.22445	0.157905	0.140564			51.4	0.607767	0.620404	0.368914	0.35417	0.206111	0.186587	0.116955	0.100253			51.4	0.00595637	0.00667714	0.00479338	0.00372934	-0.0552263	0	-0.00084096	0.00062058			51.4	0.0179593	-0.0153431	0.00929812
		51.6	0.531323	0.546872	0.384202	0.374094	0.242246	0.225193	0.158328	0.141061			51.6	0.608734	0.621789	0.36991	0.355128	0.206215	0.187141	0.117406	0.100565			51.6	0.00573113	0.00668966	0.00442619	0.00372934	-0.0558414	0	-0.00080732	0.00062058			51.6	0.0175973	-0.0154811	0.00959221
		51.8	0.532519	0.548065	0.38544	0.375174	0.243245	0.225935	0.158881	0.141556			51.8	0.610384	0.623168	0.371064	0.356084	0.206785	0.187694	0.117881	0.100876			51.8	0.00610313	0.00670212	0.00495947	0.00372934	-0.0558008	0	-6.128e-05	0.00062058			51.8	0.0178707	-0.0148774	0.00989862
		52	0.533926	0.549254	0.385717	0.376252	0.243404	0.226677	0.159108	0.142052			52	0.611361	0.624542	0.37235	0.357037	0.207153	0.188245	0.118282	0.101186			52	0.00607179	0.00671451	0.00477251	0.00372934	-0.0562305	0	0.00036666	0.00062058			52	0.0184594	-0.014502	0.00970807
		52.2	0.534941	0.550438	0.38691	0.377327	0.243809	0.227417	0.159523	0.142547			52.2	0.612748	0.625911	0.373456	0.357988	0.207658	0.188796	0.118879	0.101496			52.2	0.00646782	0.00672684	0.00476169	0.00372934	-0.0559716	0	0.00131777	0.00062058			52.2	0.0188953	-0.0141466	0.00977494
		52.4	0.536468	0.551617	0.388292	0.3784	0.244251	0.228156	0.15976	0.143042			52.4	0.613568	0.627274	0.374415	0.358936	0.208171	0.189345	0.119194	0.101805			52.4	0.00579093	0.00673911	0.00430892	0.00372934	-0.0561763	0	0.00141637	0.00062058			52.4	0.0192772	-0.01401	0.00984677
		52.6	0.537024	0.552791	0.389326	0.379471	0.244809	0.228895	0.159748	0.143536			52.6	0.614441	0.628631	0.374724	0.359881	0.208503	0.189893	0.119319	0.102114			52.6	0.00643234	0.00675131	0.00483838	0.00372934	-0.0560947	0	0.00161933	0.00062058			52.6	0.0195666	-0.0139477	0.00937605
		52.8	0.53766	0.55396	0.390363	0.380539	0.245678	0.229633	0.159737	0.14403			52.8	0.614726	0.629984	0.375369	0.360824	0.208799	0.190441	0.119082	0.102423			52.8	0.00677189	0.00676345	0.00480417	0.00372934	-0.0558819	0	0.00169751	0.00062058			52.8	0.0199392	-0.0135546	0.00883055
		53	0.538832	0.555125	0.391469	0.381605	0.246614	0.23037	0.160161	0.144524			53	0.615501	0.631331	0.376486	0.361765	0.209582	0.190987	0.119592	0.10273			53	0.00673714	0.00677553	0.00498649	0.00372934	-0.0553984	0	0.00141243	0.00062058			53	0.0201062	-0.013306	0.00877897
		53.2	0.539721	0.556285	0.392583	0.382669	0.247445	0.231105	0.160488	0.145017			53.2	0.616649	0.632672	0.377346	0.362703	0.210745	0.191532	0.119693	0.103038			53.2	0.00739437	0.00678755	0.00522716	0.00372934	-0.0547551	0	0.00195014	0.00062058			53.2	0.0200478	-0.013531	0.00877162
		53.4	0.541348	0.55744	0.393892	0.38373	0.248531	0.23184	0.161054	0.14551			53.4	0.617596	0.634008	0.377798	0.363639	0.211014	0.192076	0.119485	0.103344			53.4	0.00744934	0.00679951	0.0048735	0.00372934	-0.0542562	0	0.00182334	0.00062058			53.4	0.019714	-0.0133549	0.00878627
		53.6	0.542924	0.558591	0.395256	0.384789	0.249336	0.232575	0.161147	0.146002			53.6	0.619086	0.635339	0.3786	0.364572	0.211741	0.192619	0.119797	0.103651			53.6	0.00687036	0.00681141	0.00490825	0.00372934	-0.0543147	0	0.00179115	0.00062058			53.6	0.0198498	-0.013294	0.00857675
		53.8	0.54431	0.559737	0.396807	0.385846	0.250544	0.233308	0.162278	0.146494			53.8	0.619888	0.636665	0.379183	0.365502	0.211987	0.19316	0.120356	0.103956			53.8	0.00674926	0.00682324	0.00448924	0.00372934	-0.0544286	0	0.00161437	0.00062058			53.8	0.0197834	-0.0136803	0.00857955
		54	0.545465	0.560878	0.397939	0.3869	0.25143	0.23404	0.162539	0.146986			54	0.62129	0.637985	0.38029	0.36643	0.213017	0.193701	0.121302	0.104262			54	0.00626231	0.00683502	0.00409721	0.00372934	-0.054297	0	0.00113344	0.00062058			54	0.0205618	-0.0136759	0.00833981
		54.2	0.54598	0.562014	0.398999	0.387953	0.252089	0.234771	0.16335	0.147478			54.2	0.622838	0.6393	0.381008	0.367356	0.213678	0.194241	0.122312	0.104566			54.2	0.00654117	0.00684673	0.00424796	0.00372934	-0.0544863	0	0.00110462	0.00062058			54.2	0.0199821	-0.0142468	0.00792886
		54.4	0.546563	0.563146	0.40049	0.389003	0.253381	0.235502	0.163764	0.147969			54.4	0.624376	0.64061	0.381366	0.368279	0.21422	0.194779	0.122533	0.10487			54.4	0.00616539	0.00685839	0.00360664	0.00372934	-0.0546597	0	0.00065575	0.00062058			54.4	0.0194665	-0.0146777	0.00765647
		54.6	0.547649	0.564273	0.401842	0.39005	0.253858	0.236232	0.164365	0.148459			54.6	0.626484	0.641915	0.38237	0.3692	0.214612	0.195317	0.123261	0.105174			54.6	0.0060379	0.00686998	0.00414056	0.00372934	-0.0542092	0	0.00076786	0.00062058			54.6	0.0195449	-0.0153644	0.00776766
		54.8	0.548795	0.565396	0.402754	0.391096	0.254778	0.23696	0.165101	0.14895			54.8	0.627331	0.643215	0.383078	0.370118	0.215421	0.195853	0.123697	0.105477			54.8	0.00717215	0.00688152	0.00479005	0.00372934	-0.0537415	0	0.00176535	0.00062058			54.8	0.0191749	-0.0154334	0.00752385
		55	0.549908	0.566514	0.403185	0.392139	0.255278	0.237688	0.165692	0.14944			55	0.628241	0.644509	0.383181	0.371034	0.215228	0.196388	0.123067	0.10578			55	0.0070188	0.006893	0.00416865	0.00372934	-0.0548829	0	0.00120643	0.00062058			55	0.019284	-0.0158383	0.00755917
		55.2	0.550682	0.567628	0.403576	0.393179	0.255939	0.238415	0.165891	0.149929			55.2	0.629578	0.645798	0.384659	0.371947	0.215879	0.196922	0.123684	0.106082			55.2	0.00725708	0.00690442	0.00444655	0.00372934	-0.0549839	0	0.00109118	0.00062058			55.2	0.0194243	-0.0156387	0.00795811
		55.4	0.552122	0.568737	0.404181	0.394218	0.256696	0.239141	0.166099	0.150419			55.4	0.630892	0.647082	0.38534	0.372858	0.215998	0.197455	0.123382	0.106384			55.4	0.00744039	0.00691578	0.00432056	0.00372934	-0.0551735	0	0.00109105	0.00062058			55.4	0.0192278	-0.0154319	0.00766686
		55.6	0.553076	0.569841	0.405098	0.395254	0.257708	0.239867	0.166851	0.150907			55.6	0.632391	0.648361	0.38614	0.373766	0.216197	0.197988	0.123611	0.106685			55.6	0.00723636	0.00692709	0.00380211	0.00372934	-0.0558383	0	0.00090004	0.00062058			55.6	0.0195028	-0.015413	0.00780067
		55.8	0.55393	0.570941	0.405592	0.396288	0.258448	0.240591	0.167216	0.151396			55.8	0.633799	0.649635	0.386974	0.374672	0.216739	0.198518	0.123357	0.106986			55.8	0.00747267	0.00693833	0.00419967	0.00372934	-0.0555391	0	0.00162815	0.00062058			55.8	0.0196098	-0.0155983	0.00775051
		56	0.555596	0.572037	0.405557	0.39732	0.259128	0.241314	0.16763	0.151884			56	0.635107	0.650904	0.387802	0.375576	0.217325	0.199048	0.123607	0.107286			56	0.00749409	0.00694952	0.00418046	0.00372934	-0.0561799	0	0.00149899	0.00062058			56	0.0196223	-0.0151337	0.00734322
		56.2	0.556805	0.573128	0.40668	0.39835	0.259918	0.242037	0.168225	0.152372			56.2	0.636109	0.652168	0.387899	0.376477	0.218377	0.199577	0.123641	0.107585			56.2	0.00695422	0.00696065	0.00400686	0.00372934	-0.0567544	0	0.00098697	0.00062058			56.2	0.0197817	-0.0149947	0.00771737
		56.4	0.558398	0.574215	0.407921	0.399377	0.260735	0.242759	0.168591	0.152859			56.4	0.637009	0.653427	0.388245	0.377376	0.219053	0.200105	0.123587	0.107884			56.4	0.00690678	0.00697173	0.00442491	0.00372934	-0.0568432	0	0.0005791	0.00062058			56.4	0.0198443	-0.0148157	0.00755015
		56.6	0.55921	0.575297	0.408934	0.400402	0.261663	0.243479	0.168979	0.153346			56.6	0.638276	0.654681	0.38812	0.378273	0.219462	0.200632	0.123861	0.108183			56.6	0.00792282	0.00698275	0.00509839	0.00372934	-0.0561819	0	0.00074308	0.00062058			56.6	0.020015	-0.0144381	0.00682803
		56.8	0.560639	0.576375	0.409631	0.401425	0.262132	0.244199	0.169299	0.153833			56.8	0.639091	0.65593	0.388886	0.379167	0.220317	0.201157	0.123868	0.108481			56.8	0.00782643	0.00699371	0.0050485	0.00372934	-0.0558648	0	0.00070025	0.00062058			56.8	0.0203189	-0.0145372	0.00707044
		57	0.56168	0.577448	0.410465	0.402446	0.262396	0.244918	0.170097	0.154319			57	0.641018	0.657174	0.389765	0.380058	0.221585	0.201682	0.124209	0.108779			57	0.00816096	0.00700462	0.00594007	0.00372934	-0.0547977	0	0.00098526	0.00062058			57	0.0200495	-0.0143657	0.0071784
		57.2	0.562553	0.578517	0.411668	0.403464	0.263412	0.245636	0.170934	0.154805			57.2	0.642085	0.658413	0.390454	0.380948	0.222286	0.202205	0.124769	0.109076			57.2	0.00833027	0.00701547	0.00587882	0.00372934	-0.0550112	0	0.00105434	0.00062058			57.2	0.0203959	-0.0149602	0.00690574
		57.4	0.563576	0.579582	0.412853	0.40448	0.263867	0.246354	0.171201	0.155291			57.4	0.643404	0.659647	0.391115	0.381835	0.222241	0.202728	0.125158	0.109372			57.4	0.00831144	0.00702626	0.00599244	0.00372934	-0.0545358	0	0.0006147	0.00062058			57.4	0.0209034	-0.0146014	0.00700208
		57.6	0.564514	0.580642	0.414089	0.405494	0.264091	0.24707	0.171384	0.155776			57.6	0.644378	0.660876	0.392239	0.382719	0.222937	0.203249	0.125942	0.109668			57.6	0.00775605	0.007037	0.00620345	0.00372934	-0.0547902	0	0.00056438	0.00062058			57.6	0.0211272	-0.0145388	0.00680656
		57.8	0.564891	0.581698	0.415382	0.406506	0.264376	0.247786	0.17247	0.156261			57.8	0.645952	0.662101	0.393556	0.383601	0.22383	0.20377	0.12671	0.109964			57.8	0.00819393	0.00704769	0.00604969	0.00372934	-0.0544521	0	0.00082086	0.00062058			57.8	0.0214849	-0.0154187	0.00673471
		58	0.565595	0.58275	0.416342	0.407516	0.264771	0.2485	0.172896	0.156746			58	0.647448	0.66332	0.394539	0.384481	0.224547	0.204289	0.127268	0.110259			58	0.0077552	0.00705832	0.00613477	0.00372934	-0.0545444	0	0.00080821	0.00062058			58	0.0212784	-0.015355	0.00612423
		58.2	0.565942	0.583797	0.417019	0.408523	0.265382	0.249214	0.173425	0.15723			58.2	0.649154	0.664535	0.395559	0.385359	0.225257	0.204807	0.127713	0.110554			58.2	0.0083899	0.0070689	0.00661768	0.00372934	-0.0545809	0	0.00077638	0.00062058			58.2	0.0205274	-0.0154817	0.00616138
		58.4	0.566838	0.58484	0.418019	0.409529	0.266107	0.249927	0.173512	0.157714			58.4	0.650322	0.665745	0.39635	0.386234	0.225694	0.205325	0.127968	0.110848			58.4	0.00835048	0.00707942	0.00615989	0.00372934	-0.0549365	0	0.00068543	0.00062058			58.4	0.0208646	-0.0155052	0.00623918
		58.6	0.567813	0.585879	0.41858	0.410532	0.266241	0.250639	0.17408	0.158197			58.6	0.651526	0.66695	0.397446	0.387107	0.226199	0.205841	0.128408	0.111142			58.6	0.00875709	0.00708989	0.00706413	0.00372934	-0.0550735	0	0.00091326	0.00062058			58.6	0.0214095	-0.0154716	0.0064189
		58.8	0.568355	0.586914	0.419005	0.411533	0.266605	0.25135	0.174327	0.15868			58.8	0.652036	0.66815	0.39766	0.387978	0.226015	0.206356	0.128198	0.111435			58.8	0.00892008	0.00710031	0.00718238	0.00372934	-0.0558451	0	0.00116225	0.00062058			58.8	0.0209638	-0.0151821	0.00554675
		59	0.569166	0.587944	0.419955	0.412531	0.267908	0.252061	0.175081	0.159163			59	0.652959	0.669346	0.398752	0.388846	0.225486	0.20687	0.127965	0.111727			59	0.00823278	0.00711067	0.0062932	0.00372934	-0.0561878	0	0.00056272	0.00062058			59	0.0208505	-0.0151512	0.0053412
		59.2	0.570059	0.588971	0.421053	0.413528	0.26874	0.25277	0.17528	0.159645			59.2	0.653674	0.670536	0.399659	0.389712	0.225701	0.207383	0.128417	0.112019			59.2	0.00813807	0.00712098	0.00591955	0.00372934	-0.0558915	0	0.00047994	0.00062058			59.2	0.0209455	-0.0147678	0.00545913
		59.4	0.570924	0.589993	0.421946	0.414522	0.269497	0.253479	0.175554	0.160127			59.4	0.654764	0.671722	0.400572	0.390575	0.225881	0.207895	0.128492	0.112311			59.4	0.00775759	0.00713124	0.00529914	0.00372934	-0.0561612	0	7.944e-05	0.00062058			59.4	0.021328	-0.0144588	0.00543996
		59.6	0.571923	0.591011	0.422879	0.415514	0.270369	0.254186	0.176323	0.160609			59.6	0.655866	0.672904	0.401671	0.391437	0.226083	0.208406	0.129101	0.112602			59.6	0.00722913	0.00714144	0.00466394	0.00372934	-0.0567338	0	-0.00065406	0.00062058			59.6	0.0213726	-0.0145572	0.00583773
		59.8	0.572739	0.592024	0.423586	0.416504	0.271081	0.254893	0.176752	0.16109			59.8	0.656974	0.67408	0.402836	0.392296	0.226171	0.208917	0.12929	0.112893			59.8	0.00753146	0.0071516	0.0045881	0.00372934	-0.0568972	0	-0.00047501	0.00062058			59.8	0.0209855	-0.0144134	0.00596537
		60	0.574351	0.593034	0.424529	0.417492	0.27198	0.255599	0.177936	0.161571			60	0.658073	0.675252	0.403461	0.393152	0.226685	0.209426	0.129795	0.113183			60	0.00720739	0.0071617	0.00492044	0.00372934	-0.0572314	0	-0.00070528	0.00062058			60	0.0210217	-0.0139926	0.00607064
		60.2	0.575462	0.59404	0.425331	0.418478	0.272565	0.256304	0.178452	0.162052			60.2	0.658834	0.67642	0.403957	0.394007	0.227027	0.209934	0.12974	0.113473			60.2	0.00709069	0.00717175	0.00485161	0.00372934	-0.0570836	0	-0.0007711	0.00062058			60.2	0.0212676	-0.0139475	0.00652064
		60.4	0.576634	0.595041	0.425821	0.419462	0.273043	0.257009	0.178245	0.162532			60.4	0.660043	0.677582	0.40444	0.394859	0.227194	0.21044	0.13028	0.113762			60.4	0.00811055	0.00718175	0.0053292	0.00372934	-0.0567644	0	-0.00022147	0.00062058			60.4	0.0204727	-0.0140493	0.00647774
		60.6	0.577675	0.596038	0.426481	0.420443	0.273876	0.257712	0.17851	0.163012			60.6	0.660869	0.67874	0.405259	0.395709	0.227474	0.210946	0.130111	0.114051			60.6	0.00829813	0.0071917	0.00566251	0.00372934	-0.0566455	0	-4.546e-05	0.00062058			60.6	0.0202923	-0.0137459	0.00619925
		60.8	0.579367	0.597032	0.427465	0.421423	0.27426	0.258415	0.179014	0.163491			60.8	0.661199	0.679894	0.405656	0.396557	0.227543	0.211451	0.129614	0.114339			60.8	0.00813411	0.0072016	0.00579237	0.00372934	-0.0565328	0	0.00046853	0.00062058			60.8	0.0200932	-0.0143042	0.00661443
		61	0.579915	0.598021	0.428349	0.4224	0.275188	0.259116	0.179528	0.163971			61	0.662512	0.681043	0.406592	0.397402	0.228058	0.211955	0.130116	0.114627			61	0.00803207	0.00721144	0.00594189	0.00372934	-0.056754	0	0.00043742	0.00062058			61	0.01985	-0.0138591	0.0064827
		61.2	0.581066	0.599006	0.429736	0.423375	0.276387	0.259817	0.180337	0.164449			61.2	0.663457	0.682187	0.407284	0.398245	0.228384	0.212458	0.130833	0.114914			61.2	0.00744507	0.00722124	0.00539674	0.00372934	-0.0572774	0	4.488e-05	0.00062058			61.2	0.0195745	-0.0144096	0.00661216
		61.4	0.582149	0.599987	0.431158	0.424348	0.276765	0.260517	0.180304	0.164928			61.4	0.664106	0.683327	0.40765	0.399086	0.228646	0.21296	0.130791	0.115201			61.4	0.00757649	0.00723099	0.00503416	0.00372934	-0.0572877	0	-2.337e-05	0.00062058			61.4	0.0189251	-0.0150656	0.0070504
		61.6	0.583452	0.600965	0.432773	0.425319	0.27755	0.261216	0.180653	0.165406			61.6	0.665105	0.684462	0.408622	0.399925	0.229067	0.213461	0.130881	0.115487			61.6	0.00697856	0.00724068	0.00478488	0.00372934	-0.0572681	0	0.00013098	0.00062058			61.6	0.0192379	-0.0156333	0.00733486
		61.8	0.584386	0.601938	0.43405	0.426288	0.278298	0.261915	0.181693	0.165884			61.8	0.666847	0.685593	0.409448	0.400761	0.229743	0.213961	0.131072	0.115773			61.8	0.00695916	0.00725033	0.00480673	0.00372934	-0.0570759	0	0.00032177	0.00062058			61.8	0.018944	-0.0161852	0.00720792
		62	0.585492	0.602907	0.435434	0.427254	0.279337	0.262612	0.181869	0.166361			62	0.668031	0.68672	0.410464	0.401595	0.230553	0.21446	0.131546	0.116058			62	0.00634218	0.00725993	0.00494413	0.00372934	-0.0572688	0	0.00038114	0.00062058			62	0.0186096	-0.0158408	0.00742199
		62.2	0.586494	0.603872	0.436292	0.428219	0.280621	0.263309	0.181971	0.166838			62.2	0.669352	0.687841	0.411275	0.402427	0.231749	0.214957	0.132471	0.116343			62.2	0.00619249	0.00726948	0.00462453	0.00372934	-0.0578609	0	-0.00010495	0.00062058			62.2	0.0182971	-0.0159431	0.00734987
		62.4	0.587526	0.604834	0.437262	0.429181	0.281417	0.264004	0.182521	0.167315			62.4	0.67072	0.688959	0.41219	0.403257	0.232478	0.215454	0.133188	0.116627			62.4	0.00609825	0.00727898	0.00449049	0.00372934	-0.0578966	0	0.00022725	0.00062058			62.4	0.0189809	-0.0158545	0.00701239
		62.6	0.589086	0.605791	0.43867	0.430142	0.282795	0.264699	0.183829	0.167791			62.6	0.672322	0.690072	0.413467	0.404085	0.232914	0.21595	0.133512	0.116911			62.6	0.00629511	0.00728843	0.00468914	0.00372934	-0.0574406	0	0.00073238	0.00062058			62.6	0.0186713	-0.0157956	0.0067582
		62.8	0.589466	0.606745	0.439569	0.4311	0.283543	0.265393	0.184359	0.168267			62.8	0.673627	0.69118	0.413919	0.40491	0.233275	0.216445	0.13372	0.117195			62.8	0.00618365	0.00729784	0.00474131	0.00372934	-0.0567237	0	0.00118844	0.00062058			62.8	0.0181607	-0.0156801	0.00633498
		63	0.590234	0.607694	0.440537	0.432056	0.28481	0.266087	0.185058	0.168743			63	0.67465	0.692285	0.415372	0.405733	0.233867	0.216939	0.134031	0.117478			63	0.00645678	0.00730719	0.00396857	0.00372934	-0.0565839	0	0.00090562	0.00062058			63	0.0182184	-0.0158513	0.00638818
		63.2	0.591045	0.60864	0.441557	0.43301	0.28528	0.266779	0.184712	0.169218			63.2	0.675406	0.693384	0.415753	0.406554	0.234908	0.217432	0.134513	0.11776			63.2	0.00669893	0.0073165	0.00330045	0.00372934	-0.0566693	0	0.00109865	0.00062058			63.2	0.0188748	-0.0159023	0.00635239
		63.4	0.592074	0.609582	0.442252	0.433963	0.285591	0.26747	0.185415	0.169693			63.4	0.677474	0.69448	0.41708	0.407373	0.235592	0.217924	0.135121	0.118042			63.4	0.00738001	0.00732576	0.00304939	0.00372934	-0.0563278	0	0.00124846	0.00062058			63.4	0.0191876	-0.0158071	0.00644791
		63.6	0.59328	0.61052	0.442741	0.434913	0.285797	0.268161	0.186078	0.170167			63.6	0.678446	0.695571	0.417556	0.408189	0.235673	0.218415	0.135647	0.118323			63.6	0.00775763	0.00733498	0.00316817	0.00372934	-0.0561785	0	0.00111547	0.00062058			63.6	0.0186104	-0.0159597	0.00644075
		63.8	0.594443	0.611455	0.443267	0.43586	0.286336	0.268851	0.186939	0.170642			63.8	0.679764	0.696658	0.418283	0.409004	0.235783	0.218905	0.136036	0.118605			63.8	0.00812486	0.00734415	0.00360261	0.00372934	-0.0556711	0	0.0013987	0.00062058			63.8	0.0184577	-0.0157034	0.00645404
		64	0.594902	0.612385	0.443566	0.436806	0.286282	0.26954	0.186973	0.171115			64	0.680808	0.69774	0.418395	0.409816	0.236356	0.219393	0.136301	0.118885			64	0.00816622	0.00735327	0.00392161	0.00372934	-0.0556029	0	0.00114935	0.00062058			64	0.018558	-0.0157897	0.00620275
		64.2	0.595759	0.613312	0.443622	0.43775	0.286621	0.270228	0.187546	0.171589			64.2	0.68223	0.698818	0.418943	0.410626	0.236699	0.219881	0.136557	0.119165			64.2	0.00849177	0.00736234	0.00389464	0.00372934	-0.0558881	0	0.00074339	0.00062058			64.2	0.0192017	-0.0150148	0.00530114
		64.4	0.59692	0.614235	0.444013	0.438692	0.286951	0.270915	0.18804	0.172062			64.4	0.683131	0.699892	0.419536	0.411434	0.236944	0.220368	0.13658	0.119445			64.4	0.00891544	0.00737137	0.00410808	0.00372934	-0.0561882	0	0.00062057	0.00062058			64.4	0.0187199	-0.0153233	0.00451673
		64.6	0.598262	0.615154	0.444931	0.439632	0.2877	0.271602	0.188626	0.172535			64.6	0.683425	0.700962	0.420635	0.41224	0.237269	0.220854	0.136506	0.119724			64.6	0.00891306	0.00738035	0.00456042	0.00372934	-0.0565929	0	0.00045347	0.00062058			64.6	0.0189258	-0.015175	0.00428312
		64.8	0.599354	0.61607	0.446129	0.440569	0.288213	0.272287	0.189313	0.173007			64.8	0.684006	0.702027	0.420932	0.413044	0.237388	0.221339	0.136464	0.120003			64.8	0.00789145	0.00738929	0.00392627	0.00372934	-0.0572679	0	-0.00024233	0.00062058			64.8	0.0190505	-0.0155587	0.00407565
		65	0.599989	0.616981	0.446689	0.441505	0.288872	0.272972	0.189992	0.173479			65	0.684742	0.703088	0.422136	0.413845	0.237973	0.221823	0.136868	0.120281			65	0.00759438	0.00739818	0.00367307	0.00372934	-0.058005	0	-0.00083457	0.00062058			65	0.0194355	-0.0154104	0.00361936
		65.2	0.601012	0.617889	0.447487	0.442439	0.289829	0.273656	0.190323	0.173951			65.2	0.685462	0.704145	0.422759	0.414645	0.238458	0.222306	0.136792	0.120559			65.2	0.00731402	0.00740702	0.00383572	0.00372934	-0.0577032	0	-0.00109796	0.00062058			65.2	0.0192914	-0.0161044	0.00390928
		65.4	0.601516	0.618794	0.448726	0.44337	0.290419	0.274339	0.190535	0.174423			65.4	0.686178	0.705198	0.423471	0.415442	0.239067	0.222789	0.136581	0.120836			65.4	0.00698225	0.00741582	0.00381531	0.00372934	-0.057822	0	-0.00109634	0.00062058			65.4	0.0195302	-0.0163682	0.00417294
		65.6	0.602657	0.619694	0.450453	0.4443	0.291133	0.275022	0.191295	0.174894			65.6	0.687641	0.706247	0.424786	0.416237	0.239743	0.22327	0.136767	0.121113			65.6	0.0064258	0.00742458	0.00390331	0.00372934	-0.0581062	0	-0.00123361	0.00062058			65.6	0.0203344	-0.0158704	0.00462355
		65.8	0.603155	0.620591	0.451552	0.445227	0.291733	0.275703	0.191852	0.175364			65.8	0.688598	0.707291	0.425447	0.41703	0.2407	0.22375	0.137004	0.121389			65.8	0.00629889	0.00743329	0.00413301	0.00372934	-0.0579597	0	-0.00045542	0.00062058			65.8	0.0198325	-0.0156671	0.00418451
		66	0.603781	0.621484	0.452539	0.446153	0.292884	0.276384	0.191889	0.175835			66	0.689683	0.708331	0.426674	0.417821	0.2416	0.224229	0.137279	0.121665			66	0.00538109	0.00744195	0.00397163	0.00372934	-0.0579023	0	-0.00031666	0.00062058			66	0.0199903	-0.0160964	0.00427853
		66.2	0.604723	0.622374	0.453181	0.447077	0.293785	0.277063	0.192318	0.176305			66.2	0.69029	0.709368	0.427202	0.41861	0.241949	0.224707	0.137647	0.12194			66.2	0.00503715	0.00745057	0.00402184	0.00372934	-0.057885	0	0.00018938	0.00062058			66.2	0.0198124	-0.0158904	0.00390992
		66.4	0.605517	0.62326	0.454679	0.447998	0.294669	0.277742	0.193058	0.176774			66.4	0.691621	0.7104	0.428665	0.419396	0.242417	0.225185	0.137736	0.122215			66.4	0.00513806	0.00745915	0.00423471	0.00372934	-0.0572609	0	0.00090218	0.00062058			66.4	0.0201498	-0.0155042	0.00365835
		66.6	0.606633	0.624143	0.455772	0.448918	0.295629	0.278421	0.193404	0.177244			66.6	0.69279	0.711428	0.429285	0.420181	0.243007	0.225661	0.137654	0.12249			66.6	0.00536319	0.00746769	0.00454057	0.00372934	-0.0565336	0	0.0015915	0.00062058			66.6	0.0200122	-0.0156937	0.00348648
		66.8	0.606541	0.625021	0.456068	0.449835	0.295735	0.279098	0.193345	0.177712			66.8	0.692939	0.712451	0.429854	0.420963	0.2436	0.226136	0.138098	0.122764			66.8	0.00514648	0.00747618	0.00480031	0.00372934	-0.0564689	0	0.00179826	0.00062058			66.8	0.020059	-0.0158037	0.00343318
		67	0.607624	0.625897	0.456986	0.450751	0.296632	0.279774	0.193649	0.178181			67	0.694117	0.713471	0.430915	0.421744	0.244182	0.226611	0.138706	0.123037			67	0.00578138	0.00748462	0.00508941	0.00372934	-0.056089	0	0.00224401	0.00062058			67	0.0200934	-0.0159517	0.00333218
		67.2	0.608369	0.626768	0.458057	0.451664	0.296873	0.28045	0.193485	0.178649			67.2	0.694633	0.714487	0.431137	0.422522	0.24429	0.227084	0.13886	0.12331			67.2	0.00661951	0.00749303	0.00518923	0.00372934	-0.0552593	0	0.00295457	0.00062058			67.2	0.0199885	-0.0161277	0.00343826
		67.4	0.609597	0.627636	0.459215	0.452576	0.29704	0.281125	0.194214	0.179117			67.4	0.696153	0.715499	0.4323	0.423298	0.244271	0.227557	0.139786	0.123583			67.4	0.00648754	0.00750139	0.00485563	0.00372934	-0.0553185	0	0.00268199	0.00062058			67.4	0.0197914	-0.0165954	0.00404669
		67.6	0.610513	0.628501	0.460076	0.453485	0.297651	0.281799	0.194622	0.179585			67.6	0.696668	0.716507	0.432628	0.424073	0.244042	0.228028	0.140352	0.123855			67.6	0.00655841	0.00750971	0.00504621	0.00372934	-0.0555689	0	0.00223119	0.00062058			67.6	0.0195288	-0.0165574	0.00442008
		67.8	0.610976	0.629362	0.460984	0.454393	0.298503	0.282472	0.195125	0.180052			67.8	0.698009	0.71751	0.433397	0.424845	0.244149	0.228499	0.140937	0.124127			67.8	0.00628995	0.00751799	0.00488701	0.00372934	-0.0559989	0	0.00126951	0.00062058			67.8	0.0195234	-0.0164107	0.00418484
		68	0.611547	0.63022	0.461691	0.455299	0.299012	0.283144	0.195345	0.180519			68	0.69926	0.71851	0.434037	0.425615	0.244604	0.228968	0.141531	0.124398			68	0.00590646	0.00752622	0.00479629	0.00372934	-0.0563273	0	0.00070186	0.00062058			68	0.0202714	-0.0168954	0.00410056
		68.2	0.612796	0.631074	0.462532	0.456202	0.29969	0.283816	0.195873	0.180985			68.2	0.700569	0.719506	0.435138	0.426383	0.245009	0.229437	0.142062	0.124669			68.2	0.00644635	0.00753441	0.00543388	0.00372934	-0.0558353	0	0.00044751	0.00062058			68.2	0.0208198	-0.0167571	0.00378701
		68.4	0.613775	0.631924	0.46317	0.457104	0.300066	0.284487	0.19588	0.181451			68.4	0.70073	0.720498	0.436436	0.427149	0.245599	0.229905	0.142407	0.124939			68.4	0.00703787	0.00754256	0.00554765	0.00372934	-0.0556749	0	0.00041212	0.00062058			68.4	0.0206129	-0.016866	0.00428658
		68.6	0.615029	0.632771	0.464045	0.458004	0.301159	0.285157	0.1964	0.181917			68.6	0.701525	0.721486	0.437318	0.427913	0.246215	0.230372	0.143053	0.125209			68.6	0.00663312	0.00755067	0.00554994	0.00372934	-0.0560607	0	0.00014954	0.00062058			68.6	0.0211437	-0.0165009	0.00466448
		68.8	0.615422	0.633615	0.464978	0.458902	0.301614	0.285826	0.197199	0.182383			68.8	0.702254	0.72247	0.43803	0.428675	0.246399	0.230837	0.142922	0.125479			68.8	0.00639374	0.00755874	0.00530795	0.00372934	-0.0560785	0	-0.00028023	0.00062058			68.8	0.0211516	-0.015935	0.00460616
		69	0.615902	0.634455	0.465068	0.459797	0.301798	0.286494	0.197504	0.182848			69	0.702938	0.72345	0.438768	0.429435	0.246974	0.231302	0.143371	0.125748			69	0.0068993	0.00756677	0.00536113	0.00372934	-0.0561793	0	-0.00023826	0.00062058			69	0.0209932	-0.0159917	0.0049419
		69.2	0.616623	0.635292	0.4659	0.460691	0.302638	0.287162	0.197866	0.183313			69.2	0.704151	0.724426	0.439395	0.430192	0.247438	0.231766	0.143978	0.126016			69.2	0.00680662	0.00757475	0.00591559	0.00372934	-0.0559489	0	0.00014725	0.00062058			69.2	0.0207015	-0.0158331	0.00564298
		69.4	0.617311	0.636126	0.467027	0.461583	0.303007	0.287828	0.198739	0.183777			69.4	0.704974	0.725398	0.439976	0.430948	0.248118	0.232229	0.144443	0.126284			69.4	0.00700701	0.0075827	0.00621344	0.00372934	-0.0566618	0	0.00016103	0.00062058			69.4	0.0204263	-0.0156325	0.0056027
		69.6	0.618141	0.636956	0.467995	0.462473	0.303723	0.288494	0.199367	0.184241			69.6	0.706095	0.726367	0.440802	0.431702	0.248889	0.232692	0.144815	0.126552			69.6	0.0071662	0.0075906	0.00588294	0.00372934	-0.0572309	0	0.00044064	0.00062058			69.6	0.0202731	-0.0152036	0.00564759
		69.8	0.618377	0.637782	0.468823	0.463361	0.304196	0.289159	0.199494	0.184705			69.8	0.706945	0.727331	0.441047	0.432454	0.249138	0.233153	0.144847	0.126819			69.8	0.00705227	0.00759847	0.0063838	0.00372934	-0.0571019	0	0.00082901	0.00062058			69.8	0.0200124	-0.0155745	0.00548643
		70	0.61964	0.638606	0.469512	0.464248	0.305258	0.289823	0.200166	0.185168			70	0.708192	0.728292	0.442134	0.433204	0.249912	0.233613	0.145193	0.127086			70	0.00684545	0.00760629	0.00631736	0.00372934	-0.057065	0	0.00072524	0.00062058			70	0.0198266	-0.0157599	0.00565029
		70.2	0.620379	0.639425	0.470389	0.465132	0.305571	0.290487	0.200636	0.185631			70.2	0.709323	0.729249	0.44288	0.433952	0.250186	0.234073	0.145016	0.127352			70.2	0.00707122	0.00761408	0.00665507	0.00372934	-0.0569102	0	0.00072983	0.00062058			70.2	0.019832	-0.0153936	0.00599268
		70.4	0.621209	0.640242	0.471155	0.466014	0.305895	0.291149	0.201188	0.186094			70.4	0.71075	0.730202	0.443754	0.434697	0.250884	0.234531	0.14514	0.127618			70.4	0.00666583	0.00762182	0.00595592	0.00372934	-0.0568222	0	-1.236e-05	0.00062058			70.4	0.0198712	-0.0155718	0.00606161
		70.6	0.622724	0.641055	0.471894	0.466895	0.306585	0.291811	0.202045	0.186557			70.6	0.711639	0.731152	0.44365	0.435441	0.250927	0.234988	0.144859	0.127883			70.6	0.00787029	0.00762953	0.00692941	0.00372934	-0.0563675	0	0.00046391	0.00062058			70.6	0.0198987	-0.0157934	0.00590532
		70.8	0.623423	0.641865	0.472733	0.467773	0.307295	0.292472	0.202722	0.187019			70.8	0.712302	0.732097	0.444899	0.436183	0.251208	0.235445	0.145369	0.128148			70.8	0.00764913	0.00763719	0.00652137	0.00372934	-0.057092	0	0.00023082	0.00062058			70.8	0.0196755	-0.0161761	0.00619716
		71	0.624426	0.642672	0.473806	0.46865	0.308054	0.293132	0.203809	0.18748			71	0.713824	0.733039	0.445503	0.436923	0.251557	0.235901	0.145657	0.128413			71	0.00810487	0.00764482	0.00646357	0.00372934	-0.0569473	0	0.00033103	0.00062058			71	0.0194333	-0.0165098	0.00601636
		71.2	0.625194	0.643475	0.47497	0.469524	0.30888	0.293792	0.203888	0.187942			71.2	0.714236	0.733977	0.445862	0.437661	0.251714	0.236356	0.145827	0.128677			71.2	0.00835905	0.00765241	0.00590171	0.00372934	-0.057468	0	-0.00019489	0.00062058			71.2	0.0193762	-0.0169606	0.00602747
		71.4	0.626088	0.644275	0.476028	0.470397	0.30929	0.29445	0.20384	0.188403			71.4	0.715871	0.734912	0.447028	0.438397	0.252375	0.236809	0.146594	0.12894			71.4	0.00786515	0.00765996	0.00522606	0.00372934	-0.058339	0	-0.0007987	0.00062058			71.4	0.0202166	-0.0174146	0.0057769
		71.6	0.626685	0.645072	0.477074	0.471268	0.310033	0.295108	0.204144	0.188863			71.6	0.716845	0.735843	0.447438	0.439131	0.253071	0.237262	0.146687	0.129204			71.6	0.00889912	0.00766747	0.00575137	0.00372934	-0.0574454	0	-7.477e-05	0.00062058			71.6	0.0203111	-0.0176184	0.00527103
		71.8	0.627651	0.645866	0.477497	0.472137	0.310612	0.295765	0.204236	0.189324			71.8	0.717925	0.73677	0.448016	0.439863	0.253663	0.237714	0.146852	0.129466			71.8	0.0086866	0.00767494	0.00604869	0.00372934	-0.0567602	0	1.064e-05	0.00062058			71.8	0.0202839	-0.0179282	0.00472376
		72	0.628787	0.646656	0.478423	0.473004	0.311055	0.296421	0.204712	0.189784			72	0.718582	0.737693	0.448809	0.440593	0.254422	0.238166	0.147095	0.129729			72	0.00840077	0.00768237	0.00610168	0.00372934	-0.0563024	0	0.00020731	0.00062058			72	0.0211066	-0.0184364	0.00519008
		72.2	0.629591	0.647443	0.479011	0.473869	0.311529	0.297077	0.20478	0.190243			72.2	0.719614	0.738613	0.449997	0.441321	0.255118	0.238616	0.147743	0.12999			72.2	0.00831317	0.00768977	0.00595433	0.00372934	-0.0558217	0	-4.029e-05	0.00062058			72.2	0.0206806	-0.0179153	0.0044669
		72.4	0.630613	0.648227	0.479548	0.474733	0.312059	0.297731	0.205246	0.190702			72.4	0.720467	0.739529	0.451024	0.442048	0.25567	0.239065	0.148013	0.130252			72.4	0.00825964	0.00769713	0.00576033	0.00372934	-0.0556233	0	0.00055632	0.00062058			72.4	0.0207422	-0.0174425	0.00465742
		72.6	0.631657	0.649008	0.480359	0.475594	0.312779	0.298385	0.205967	0.191161			72.6	0.721538	0.740441	0.451482	0.442772	0.256034	0.239513	0.148473	0.130513			72.6	0.00832964	0.00770445	0.00593144	0.00372934	-0.0550777	0	0.00079046	0.00062058			72.6	0.0209291	-0.0172128	0.00408029
		72.8	0.632312	0.649785	0.480903	0.476454	0.312931	0.299038	0.206514	0.19162			72.8	0.722336	0.74135	0.451751	0.443494	0.256357	0.239961	0.148999	0.130773			72.8	0.00871875	0.00771173	0.00625101	0.00372934	-0.0540248	0	0.00111087	0.00062058			72.8	0.0202353	-0.0169226	0.00399059
		73	0.632933	0.65056	0.481077	0.477312	0.313455	0.29969	0.206519	0.192078			73	0.723189	0.742255	0.452438	0.444215	0.257063	0.240408	0.149874	0.131033			73	0.00830339	0.00771898	0.00635554	0.00372934	-0.0543352	0	0.00118471	0.00062058			73	0.0199936	-0.0173266	0.003869
		73.2	0.634242	0.651331	0.481794	0.478167	0.314045	0.300341	0.207488	0.192536			73.2	0.72384	0.743157	0.452825	0.444933	0.257577	0.240853	0.150543	0.131293			73.2	0.00780648	0.00772619	0.00619507	0.00372934	-0.0541753	0	0.00177361	0.00062058			73.2	0.0199547	-0.0170988	0.00318708
		73.4	0.635032	0.652099	0.48268	0.479021	0.314425	0.300992	0.208269	0.192994			73.4	0.724348	0.744055	0.453653	0.44565	0.25849	0.241298	0.150638	0.131552			73.4	0.00779945	0.00773336	0.00644389	0.00372934	-0.0546285	0	0.00204107	0.00062058			73.4	0.0193236	-0.0170433	0.0031283
		73.6	0.635831	0.652864	0.483189	0.479874	0.314961	0.301642	0.208421	0.193451			73.6	0.725396	0.744949	0.454595	0.446364	0.259374	0.241742	0.150605	0.131811			73.6	0.00759119	0.0077405	0.00614821	0.00372934	-0.0548753	0	0.00228957	0.00062058			73.6	0.0195175	-0.0170714	0.00346988
		73.8	0.636871	0.653626	0.483975	0.480724	0.31539	0.302291	0.208787	0.193908			73.8	0.726514	0.74584	0.455046	0.447077	0.259494	0.242185	0.150717	0.132069			73.8	0.00678069	0.0077476	0.00634498	0.00372934	-0.0549682	0	0.00186522	0.00062058			73.8	0.0197176	-0.0169974	0.00409413
		74	0.638425	0.654385	0.484931	0.481572	0.315956	0.302939	0.209286	0.194364			74	0.727712	0.746728	0.455855	0.447788	0.259986	0.242627	0.150715	0.132327			74	0.00614492	0.00775467	0.0058486	0.00372934	-0.0552774	0	0.00161155	0.00062058			74	0.0196098	-0.0164935	0.00462276
		74.2	0.638883	0.65514	0.485864	0.482419	0.316239	0.303586	0.209381	0.194821			74.2	0.728499	0.747612	0.456258	0.448497	0.260121	0.243068	0.150538	0.132585			74.2	0.00558427	0.00776169	0.00575086	0.00372934	-0.0557968	0	0.00153552	0.00062058			74.2	0.0200126	-0.0164269	0.00499562
		74.4	0.639871	0.655893	0.487234	0.483264	0.316824	0.304233	0.209842	0.195277			74.4	0.729162	0.748492	0.45659	0.449204	0.260201	0.243509	0.150344	0.132842			74.4	0.005406	0.00776869	0.0051523	0.00372934	-0.0560449	0	0.0009426	0.00062058			74.4	0.0198968	-0.0164902	0.00460593
		74.6	0.640723	0.656642	0.48812	0.484107	0.317709	0.304879	0.210456	0.195732			74.6	0.729918	0.749369	0.456899	0.44991	0.260218	0.243948	0.150138	0.133098			74.6	0.00565455	0.00777564	0.00551769	0.00372934	-0.0562677	0	0.00111505	0.00062058			74.6	0.0198253	-0.0166539	0.00477722
		74.8	0.641045	0.657389	0.488801	0.484948	0.318591	0.305524	0.210597	0.196187			74.8	0.73032	0.750242	0.45752	0.450613	0.260646	0.244387	0.150304	0.133354			74.8	0.00516269	0.00778256	0.00535622	0.00372934	-0.0572192	0	0.00065647	0.00062058			74.8	0.020084	-0.0166909	0.00465958
		75	0.641366	0.658132	0.489566	0.485787	0.318923	0.306168	0.210993	0.196642			75	0.731168	0.751112	0.457547	0.451314	0.261221	0.244825	0.150573	0.13361			75	0.00515167	0.00778945	0.00579808	0.00372934	-0.0577426	0	0.00102268	0.00062058			75	0.0197961	-0.0169831	0.00410661
		75.2	0.64205	0.658873	0.490181	0.486625	0.319801	0.306812	0.210523	0.197097			75.2	0.732043	0.751979	0.457948	0.452014	0.262034	0.245261	0.151054	0.133865			75.2	0.00518722	0.0077963	0.00600542	0.00372934	-0.0584481	0	0.00093121	0.00062058			75.2	0.0198103	-0.0169297	0.00385982
		75.4	0.642445	0.65961	0.490647	0.48746	0.319704	0.307454	0.210227	0.197551			75.4	0.733281	0.752842	0.458751	0.452712	0.262703	0.245697	0.151619	0.13412			75.4	0.00511431	0.00780312	0.00593551	0.00372934	-0.0585284	0	0.00088904	0.00062058			75.4	0.0198076	-0.017113	0.00368568
		75.6	0.64314	0.660344	0.491853	0.488294	0.320917	0.308096	0.210841	0.198005			75.6	0.733786	0.753701	0.45925	0.453408	0.263125	0.246133	0.151729	0.134375			75.6	0.00538979	0.0078099	0.00626346	0.00372934	-0.0580048	0	0.00111048	0.00062058			75.6	0.0196265	-0.0173832	0.00384642
		75.8	0.644331	0.661076	0.492718	0.489126	0.322082	0.308737	0.211498	0.198458			75.8	0.734535	0.754558	0.460144	0.454102	0.263267	0.246567	0.15218	0.134629			75.8	0.00482872	0.00781664	0.00619373	0.00372934	-0.0584517	0	0.00017742	0.00062058			75.8	0.0197082	-0.0179463	0.00399979
		76	0.645204	0.661804	0.494488	0.489956	0.32286	0.309378	0.212164	0.198912			76	0.735152	0.755411	0.461071	0.454794	0.263326	0.247	0.152963	0.134882			76	0.00482185	0.00782336	0.0055614	0.00372934	-0.0588872	0	-0.00020491	0.00062058			76	0.0201344	-0.0184086	0.00399269
		76.2	0.646048	0.66253	0.495141	0.490785	0.323496	0.310017	0.212362	0.199364			76.2	0.73631	0.75626	0.462172	0.455484	0.264081	0.247432	0.153106	0.135136			76.2	0.00516836	0.00783003	0.00578121	0.00372934	-0.0587407	0	-0.00047635	0.00062058			76.2	0.0199027	-0.0184087	0.00341196
		76.4	0.6469	0.663252	0.495762	0.491611	0.324418	0.310656	0.212906	0.199817			76.4	0.737776	0.757106	0.462906	0.456173	0.264322	0.247864	0.153402	0.135388			76.4	0.00587044	0.00783668	0.00648603	0.00372934	-0.0579634	0	0.00024271	0.00062058			76.4	0.020361	-0.0185504	0.00356887
		76.6	0.647858	0.663972	0.496719	0.492436	0.325573	0.311294	0.213713	0.200269			76.6	0.738692	0.757949	0.463526	0.456859	0.265011	0.248295	0.153652	0.135641			76.6	0.00646368	0.00784329	0.00608898	0.00372934	-0.0572406	0	7.662e-05	0.00062058			76.6	0.0206117	-0.0185563	0.00345829
		76.8	0.648443	0.664688	0.496799	0.493259	0.326762	0.311931	0.214584	0.200721			76.8	0.739906	0.758788	0.463897	0.457544	0.265554	0.248725	0.154201	0.135892			76.8	0.00665913	0.00784986	0.00592633	0.00372934	-0.0566205	0	0.00020216	0.00062058			76.8	0.0205097	-0.0187786	0.00393114
		77	0.649555	0.665402	0.497503	0.494081	0.327853	0.312568	0.215007	0.201172			77	0.741036	0.759624	0.465106	0.458227	0.26606	0.249154	0.154686	0.136144			77	0.00632018	0.00785641	0.00529798	0.00372934	-0.0569974	0	6.196e-05	0.00062058			77	0.0203208	-0.0187969	0.00334674
		77.2	0.650655	0.666113	0.498189	0.4949	0.328183	0.313203	0.215682	0.201624			77.2	0.74221	0.760457	0.465432	0.458909	0.266734	0.249582	0.154928	0.136395			77.2	0.00684514	0.00786292	0.00529946	0.00372934	-0.0564083	0	0.00052423	0.00062058			77.2	0.0204389	-0.0185612	0.00310385
		77.4	0.651699	0.666821	0.499305	0.495718	0.328882	0.313838	0.216105	0.202074			77.4	0.742934	0.761286	0.466465	0.459588	0.267385	0.250009	0.154967	0.136646			77.4	0.00779398	0.00786939	0.00604556	0.00372934	-0.0559887	0	0.00113407	0.00062058			77.4	0.0208652	-0.0182668	0.00357269
		77.6	0.652918	0.667526	0.500003	0.496534	0.329655	0.314473	0.216254	0.202525			77.6	0.743405	0.762113	0.466612	0.460266	0.267757	0.250436	0.1553	0.136896			77.6	0.0080567	0.00787584	0.00552352	0.00372934	-0.0557518	0	0.00095781	0.00062058			77.6	0.0218098	-0.0182267	0.00385261
		77.8	0.653883	0.668228	0.500595	0.497348	0.330216	0.315106	0.216748	0.202975			77.8	0.744798	0.762935	0.466836	0.460941	0.267812	0.250861	0.155771	0.137146			77.8	0.007509	0.00788225	0.0052373	0.00372934	-0.0554297	0	0.00106332	0.00062058			77.8	0.0215218	-0.018167	0.00395491
		78	0.654831	0.668927	0.502167	0.49816	0.330681	0.315738	0.216973	0.203425			78	0.745992	0.763755	0.46772	0.461615	0.267941	0.251286	0.156144	0.137395			78	0.00800282	0.00788862	0.00451052	0.00372934	-0.0552942	0	0.00100073	0.00062058			78	0.0211011	-0.0179795	0.00418466
		78.2	0.655371	0.669623	0.503272	0.498971	0.33133	0.31637	0.217509	0.203874			78.2	0.746328	0.764571	0.46831	0.462288	0.268182	0.25171	0.155821	0.137644			78.2	0.00794808	0.00789497	0.00465842	0.00372934	-0.0548306	0	0.00110701	0.00062058			78.2	0.0210097	-0.0180136	0.00392059
		78.4	0.656132	0.670317	0.503972	0.49978	0.331743	0.317001	0.217741	0.204324			78.4	0.747413	0.765384	0.469073	0.462958	0.268243	0.252133	0.155683	0.137892			78.4	0.00839114	0.00790128	0.00459749	0.00372934	-0.0541932	0	0.00106303	0.00062058			78.4	0.0205013	-0.0179622	0.00407671
		78.6	0.656368	0.671008	0.503916	0.500587	0.331817	0.317632	0.218169	0.204772			78.6	0.748009	0.766194	0.469421	0.463627	0.268741	0.252555	0.155794	0.13814			78.6	0.00816091	0.00790756	0.00506785	0.00372934	-0.0546143	0	0.00122701	0.00062058			78.6	0.0203999	-0.0184235	0.00453125
		78.8	0.657154	0.671696	0.504747	0.501392	0.332479	0.318261	0.219103	0.205221			78.8	0.748602	0.767001	0.470127	0.464293	0.268657	0.252976	0.155912	0.138388			78.8	0.00866236	0.00791381	0.00558042	0.00372934	-0.0551071	0	0.00157247	0.00062058			78.8	0.0200292	-0.0178891	0.00369219
		79	0.657889	0.672381	0.505423	0.502196	0.332323	0.31889	0.219827	0.205669			79	0.750127	0.767805	0.471249	0.464958	0.26921	0.253397	0.156303	0.138635			79	0.00879131	0.00792003	0.00567362	0.00372934	-0.0553154	0	0.00180443	0.00062058			79	0.0189812	-0.0180568	0.00374805
		79.2	0.658396	0.673063	0.506084	0.502997	0.332646	0.319518	0.219834	0.206117			79.2	0.751067	0.768605	0.472221	0.465622	0.269663	0.253816	0.156668	0.138882			79.2	0.00873247	0.00792621	0.00576052	0.00372934	-0.0556485	0	0.00174149	0.00062058			79.2	0.018941	-0.0181043	0.00373693
		79.4	0.658877	0.673743	0.507093	0.503798	0.332886	0.320145	0.220051	0.206564			79.4	0.75192	0.769402	0.472458	0.466283	0.269685	0.254235	0.156951	0.139129			79.4	0.00880301	0.00793237	0.00553477	0.00372934	-0.0556063	0	0.00138353	0.00062058			79.4	0.0184827	-0.0180727	0.00393905
		79.6	0.659822	0.67442	0.508182	0.504596	0.333667	0.320771	0.220853	0.207012			79.6	0.752626	0.770196	0.473307	0.466943	0.269937	0.254653	0.156951	0.139375			79.6	0.00879043	0.00793849	0.0058099	0.00372934	-0.0561792	0	0.0014285	0.00062058			79.6	0.0184663	-0.0190886	0.00419324
		79.8	0.660854	0.675094	0.509288	0.505393	0.334264	0.321397	0.221412	0.207458			79.8	0.753302	0.770987	0.474047	0.467601	0.270838	0.25507	0.157606	0.13962			79.8	0.00893023	0.00794458	0.00604702	0.00372934	-0.0568007	0	0.00186823	0.00062058			79.8	0.0175212	-0.0195566	0.00400987
		80	0.661555	0.675765	0.509828	0.506187	0.334363	0.322022	0.221909	0.207905			80	0.75364	0.771774	0.474719	0.468257	0.271262	0.255486	0.157357	0.139865			80	0.00899083	0.00795064	0.00563919	0.00372934	-0.0572687	0	0.00194129	0.00062058			80	0.0175181	-0.0195368	0.00414365
		80.2	0.662035	0.676434	0.510095	0.506981	0.335155	0.322646	0.222538	0.208351			80.2	0.754665	0.772559	0.475617	0.468912	0.272304	0.255902	0.157065	0.14011			80.2	0.00848158	0.00795667	0.00547107	0.00372934	-0.0574806	0	0.00152564	0.00062058			80.2	0.0170878	-0.0193109	0.00487864
		80.4	0.662324	0.677099	0.509965	0.507772	0.33564	0.32327	0.222709	0.208797			80.4	0.756206	0.77334	0.476667	0.469565	0.272908	0.256316	0.157421	0.140355			80.4	0.00840339	0.00796267	0.00519669	0.00372934	-0.0574121	0	0.00175099	0.00062058			80.4	0.0171922	-0.0189002	0.005625
		80.6	0.663205	0.677762	0.51044	0.508562	0.336573	0.323892	0.22303	0.209242			80.6	0.75711	0.774119	0.477213	0.470216	0.273465	0.25673	0.157301	0.140598			80.6	0.00781964	0.00796864	0.00492182	0.00372934	-0.0573202	0	0.00156407	0.00062058			80.6	0.0178873	-0.0188454	0.00641517
		80.8	0.663704	0.678423	0.510962	0.50935	0.337393	0.324514	0.223395	0.209688			80.8	0.758066	0.774894	0.477812	0.470865	0.273857	0.257143	0.157935	0.140842			80.8	0.00806218	0.00797458	0.00572067	0.00372934	-0.0566398	0	0.00188003	0.00062058			80.8	0.017824	-0.0185916	0.00661719
		81	0.66472	0.679081	0.511861	0.510136	0.33785	0.325135	0.223404	0.210132			81	0.759039	0.775666	0.478322	0.471513	0.274414	0.257555	0.158535	0.141085			81	0.00783717	0.00798048	0.0059156	0.00372934	-0.0569839	0	0.00202558	0.00062058			81	0.0177411	-0.0178633	0.0062641
		81.2	0.665444	0.679736	0.512666	0.510921	0.338399	0.325756	0.223903	0.210577			81.2	0.760225	0.776435	0.47868	0.472158	0.275344	0.257966	0.15892	0.141328			81.2	0.00802903	0.00798636	0.00671045	0.00372934	-0.0567228	0	0.0025418	0.00062058			81.2	0.0183678	-0.0176071	0.00671371
		81.4	0.666476	0.680388	0.513684	0.511704	0.338934	0.326375	0.224271	0.211021			81.4	0.760525	0.777201	0.47884	0.472803	0.275301	0.258377	0.159724	0.14157			81.4	0.00789108	0.00799221	0.00629384	0.00372934	-0.0566937	0	0.00240135	0.00062058			81.4	0.0195221	-0.0177787	0.00687615
		81.6	0.667499	0.681038	0.514449	0.512485	0.339589	0.326994	0.224605	0.211465			81.6	0.760862	0.777964	0.478965	0.473445	0.275335	0.258786	0.160125	0.141812			81.6	0.00757477	0.00799802	0.005921	0.00372934	-0.0569868	0	0.00222526	0.00062058			81.6	0.0194359	-0.0181337	0.00654071
		81.8	0.668355	0.681685	0.515207	0.513264	0.340368	0.327612	0.225345	0.211908			81.8	0.762359	0.778724	0.479731	0.474086	0.276298	0.259195	0.160732	0.142054			81.8	0.00697609	0.00800381	0.00548018	0.00372934	-0.05723	0	0.00208709	0.00062058			81.8	0.0194532	-0.0179449	0.00548966
		82	0.668946	0.682329	0.516372	0.514042	0.341365	0.328229	0.225785	0.212352			82	0.762672	0.779481	0.480166	0.474725	0.276075	0.259603	0.160793	0.142295			82	0.00663884	0.00800957	0.00503043	0.00372934	-0.0575829	0	0.00175461	0.00062058			82	0.0198184	-0.0177513	0.00500544
		82.2	0.669261	0.682971	0.516787	0.514818	0.341672	0.328846	0.226188	0.212795			82.2	0.763348	0.780235	0.480911	0.475362	0.276397	0.26001	0.160716	0.142535			82.2	0.0056167	0.0080153	0.00553616	0.00372934	-0.0577302	0	0.00135362	0.00062058			82.2	0.0203475	-0.0179081	0.00473982
		82.4	0.670038	0.68361	0.517312	0.515593	0.342396	0.329462	0.226684	0.213237			82.4	0.76411	0.780986	0.481419	0.475998	0.276968	0.260416	0.161275	0.142776			82.4	0.00529378	0.008021	0.00486972	0.00372934	-0.0582027	0	0.00095269	0.00062058			82.4	0.0205083	-0.0178243	0.00438989
		82.6	0.670433	0.684247	0.51827	0.516365	0.342973	0.330077	0.227821	0.213679			82.6	0.764773	0.781734	0.482198	0.476631	0.277141	0.260822	0.161759	0.143015			82.6	0.00534163	0.00802667	0.0049864	0.00372934	-0.0587547	0	0.00072308	0.00062058			82.6	0.0205331	-0.0180739	0.00366941
		82.8	0.671447	0.684881	0.519782	0.517137	0.344098	0.330691	0.228899	0.214121			82.8	0.765863	0.782479	0.483011	0.477264	0.277271	0.261227	0.162407	0.143255			82.8	0.00537651	0.00803231	0.00496683	0.00372934	-0.0588173	0	0.00060375	0.00062058			82.8	0.0206905	-0.0172623	0.00257192
		83	0.672632	0.685513	0.520802	0.517906	0.344611	0.331305	0.229593	0.214563			83	0.766862	0.783222	0.483696	0.477894	0.27792	0.26163	0.16292	0.143494			83	0.00567944	0.00803792	0.00524349	0.00372934	-0.0587209	0	0.00070876	0.00062058			83	0.0208801	-0.0173944	0.00272231
		83.2	0.673094	0.686141	0.522045	0.518674	0.344747	0.331918	0.229918	0.215004			83.2	0.76685	0.783961	0.483556	0.478523	0.278126	0.262033	0.16303	0.143733			83.2	0.00512371	0.00804351	0.00545393	0.00372934	-0.0588547	0	0.00076284	0.00062058			83.2	0.0205315	-0.0172834	0.00211099
		83.4	0.674251	0.686768	0.522514	0.51944	0.345577	0.33253	0.230602	0.215445			83.4	0.767692	0.784697	0.483877	0.47915	0.278358	0.262436	0.163204	0.143971			83.4	0.00508381	0.00804906	0.005465	0.00372934	-0.0591872	0	0.00041019	0.00062058			83.4	0.0203115	-0.0177387	0.00190268
		83.6	0.675066	0.687391	0.522597	0.520204	0.346122	0.333141	0.231408	0.215885			83.6	0.768831	0.78543	0.485062	0.479776	0.278783	0.262837	0.163502	0.144209			83.6	0.00516836	0.00805459	0.00582246	0.00372934	-0.0594605	0	0.00060643	0.00062058			83.6	0.0197732	-0.0186057	0.00175403
		83.8	0.675567	0.688013	0.523215	0.520967	0.346875	0.333752	0.231634	0.216326			83.8	0.769488	0.786161	0.485444	0.4804	0.279445	0.263238	0.163423	0.144446			83.8	0.00548685	0.00806009	0.00567565	0.00372934	-0.0592561	0	0.00075738	0.00062058			83.8	0.0188489	-0.0184579	0.00182503
		84	0.676748	0.688631	0.523938	0.521728	0.346926	0.334362	0.232048	0.216766			84	0.770136	0.786888	0.486156	0.481022	0.279341	0.263638	0.163106	0.144683			84	0.00520208	0.00806556	0.00526019	0.00372934	-0.0589037	0	0.00037811	0.00062058			84	0.0184478	-0.0185542	0.00266077
		84.2	0.677356	0.689248	0.524571	0.522487	0.347598	0.334971	0.232097	0.217205			84.2	0.771303	0.787613	0.48739	0.481642	0.279808	0.264037	0.163196	0.14492			84.2	0.00519991	0.00807101	0.00552734	0.00372934	-0.0583977	0	0.00055197	0.00062058			84.2	0.0180841	-0.0183873	0.00347463
		84.4	0.677885	0.689861	0.524683	0.523245	0.347771	0.335579	0.231695	0.217644			84.4	0.772531	0.788334	0.488212	0.482261	0.280184	0.264435	0.16296	0.145156			84.4	0.0057297	0.00807642	0.00602886	0.00372934	-0.0576243	0	0.00069018	0.00062058			84.4	0.0185223	-0.0180926	0.00371809
		84.6	0.67894	0.690472	0.525729	0.524001	0.348636	0.336187	0.232082	0.218083			84.6	0.773029	0.789053	0.48867	0.482878	0.280099	0.264832	0.162989	0.145392			84.6	0.00584274	0.00808181	0.0065819	0.00372934	-0.0567687	0	0.00083866	0.00062058			84.6	0.0187729	-0.0182554	0.00412416
		84.8	0.67922	0.691081	0.526417	0.524756	0.348666	0.336794	0.232639	0.218522			84.8	0.77367	0.789769	0.488542	0.483494	0.280053	0.265229	0.162948	0.145628			84.8	0.00647429	0.00808717	0.00680147	0.00372934	-0.0560138	0	0.00106552	0.00062058			84.8	0.0184672	-0.0181998	0.0039111
		85	0.680007	0.691687	0.527128	0.525509	0.349018	0.3374	0.233189	0.21896			85	0.774962	0.790483	0.488767	0.484108	0.280688	0.265625	0.163035	0.145863			85	0.00665255	0.0080925	0.00636596	0.00372934	-0.056125	0	0.00104182	0.00062058			85	0.0182327	-0.0182893	0.00385504
		85.2	0.681118	0.692291	0.52769	0.52626	0.349555	0.338005	0.233674	0.219398			85.2	0.775298	0.791193	0.489236	0.48472	0.280789	0.26602	0.16277	0.146097			85.2	0.00691211	0.00809781	0.00622315	0.00372934	-0.0557021	0	0.0013054	0.00062058			85.2	0.0183942	-0.0183064	0.00450071
		85.4	0.681477	0.692892	0.528328	0.527009	0.349838	0.33861	0.233632	0.219836			85.4	0.775763	0.7919	0.489351	0.485331	0.280593	0.266414	0.162786	0.146332			85.4	0.00761266	0.00810309	0.0059823	0.00372934	-0.0549715	0	0.00123788	0.00062058			85.4	0.0189857	-0.0182821	0.00410977
		85.6	0.681891	0.693491	0.528857	0.527757	0.350381	0.339214	0.233901	0.220273			85.6	0.776345	0.792605	0.490477	0.48594	0.281296	0.266807	0.16291	0.146565			85.6	0.00762752	0.00810834	0.00595356	0.00372934	-0.0549627	0	0.00146164	0.00062058			85.6	0.0188496	-0.018124	0.00354538
		85.8	0.682606	0.694087	0.529553	0.528504	0.351257	0.339817	0.234144	0.22071			85.8	0.777275	0.793307	0.491033	0.486547	0.282304	0.2672	0.16306	0.146799			85.8	0.00773537	0.00811357	0.00557625	0.00372934	-0.0546684	0	0.00139738	0.00062058			85.8	0.019342	-0.0179613	0.00327415
		86	0.682421	0.694681	0.529971	0.529248	0.351357	0.340419	0.233791	0.221147			86	0.777615	0.794006	0.491629	0.487153	0.282018	0.267592	0.162829	0.147032			86	0.00763285	0.00811877	0.00546993	0.00372934	-0.0543677	0	0.00157767	0.00062058			86	0.0193434	-0.0177874	0.00351567
		86.2	0.682659	0.695273	0.530784	0.529992	0.351179	0.341021	0.234095	0.221583			86.2	0.778852	0.794703	0.492968	0.487758	0.283231	0.267983	0.163258	0.147265			86.2	0.0078382	0.00812394	0.00589343	0.00372934	-0.0542965	0	0.00133754	0.00062058			86.2	0.0199886	-0.01798	0.00346963
		86.4	0.683572	0.695862	0.531724	0.530733	0.35215	0.341622	0.234884	0.222019			86.4	0.779064	0.795396	0.493734	0.48836	0.284158	0.268373	0.163919	0.147497			86.4	0.00816018	0.00812908	0.00593996	0.00372934	-0.054713	0	0.00115014	0.00062058			86.4	0.0204283	-0.0176211	0.00278551
		86.6	0.683614	0.696449	0.532175	0.531473	0.352406	0.342222	0.235645	0.222455			86.6	0.780204	0.796087	0.495008	0.488961	0.284857	0.268763	0.164596	0.147729			86.6	0.0086066	0.0081342	0.00575188	0.00372934	-0.0545913	0	0.00108479	0.00062058			86.6	0.0209358	-0.0173794	0.00255081
		86.8	0.684496	0.697033	0.533118	0.532211	0.353569	0.342822	0.235838	0.22289			86.8	0.780827	0.796775	0.495525	0.48956	0.285893	0.269152	0.165186	0.147961			86.8	0.00835492	0.0081393	0.00599313	0.00372934	-0.0548953	0	0.00128003	0.00062058			86.8	0.0213365	-0.0172518	0.00223359
		87	0.685771	0.697615	0.533312	0.532948	0.353702	0.343421	0.236839	0.223325			87	0.781206	0.797461	0.496628	0.490158	0.286339	0.26954	0.165801	0.148192			87	0.00857788	0.00814436	0.00674322	0.00372934	-0.0547568	0	0.00164075	0.00062058			87	0.0212887	-0.0176025	0.00228634
		87.2	0.685846	0.698194	0.533689	0.533683	0.353705	0.344019	0.237307	0.22376			87.2	0.781714	0.798143	0.497306	0.490754	0.28687	0.269927	0.166322	0.148422			87.2	0.00773499	0.00814941	0.00691562	0.00372934	-0.0550635	0	0.00130186	0.00062058			87.2	0.0210203	-0.017632	0.00172399
		87.4	0.68634	0.698772	0.533519	0.534416	0.354492	0.344616	0.237239	0.224194			87.4	0.782581	0.798823	0.498545	0.491349	0.287129	0.270313	0.166959	0.148653			87.4	0.00770517	0.00815442	0.00645249	0.00372934	-0.0555767	0	0.00095726	0.00062058			87.4	0.0216887	-0.017952	0.001492
		87.6	0.686686	0.699347	0.533989	0.535148	0.354645	0.345213	0.237365	0.224628			87.6	0.783456	0.799501	0.498871	0.491942	0.287085	0.270699	0.167251	0.148883			87.6	0.00792037	0.00815941	0.00684465	0.00372934	-0.055276	0	0.00142386	0.00062058			87.6	0.0213024	-0.018415	0.00150467
		87.8	0.687441	0.699919	0.53531	0.535879	0.355742	0.345808	0.237642	0.225062			87.8	0.784117	0.800175	0.499178	0.492534	0.287796	0.271084	0.167497	0.149112			87.8	0.00782103	0.00816438	0.00698773	0.00372934	-0.0546223	0	0.00127729	0.00062058			87.8	0.0209876	-0.0185233	0.00189894
		88	0.688524	0.700489	0.53637	0.536607	0.356414	0.346404	0.237737	0.225495			88	0.784931	0.800847	0.500055	0.493124	0.288484	0.271468	0.16791	0.149342			88	0.00729166	0.00816932	0.00689384	0.00372934	-0.0549397	0	0.00091176	0.00062058			88	0.0213894	-0.0187131	0.00225969
		88.2	0.688562	0.701057	0.537153	0.537334	0.357212	0.346998	0.237837	0.225929			88.2	0.785832	0.801516	0.501025	0.493712	0.288646	0.271851	0.168021	0.14957			88.2	0.00671139	0.00817423	0.00644663	0.00372934	-0.0557362	0	2.228e-05	0.00062058			88.2	0.0218961	-0.0184761	0.00222892
		88.4	0.688819	0.701623	0.537615	0.53806	0.358185	0.347592	0.238312	0.226361			88.4	0.786715	0.802183	0.501066	0.494299	0.288869	0.272233	0.168211	0.149799			88.4	0.00667763	0.00817912	0.0062521	0.00372934	-0.0558446	0	-0.00029984	0.00062058			88.4	0.0218441	-0.0184962	0.00257165
		88.6	0.689441	0.702186	0.538455	0.538784	0.358962	0.348185	0.239205	0.226794			88.6	0.787265	0.802847	0.501721	0.494884	0.28874	0.272615	0.168524	0.150027			88.6	0.00641525	0.00818399	0.00595111	0.00372934	-0.0558959	0	-0.00036268	0.00062058			88.6	0.0215405	-0.0186295	0.00319601
		88.8	0.690198	0.702747	0.539222	0.539506	0.359861	0.348777	0.240044	0.227226			88.8	0.788152	0.803508	0.50163	0.495467	0.288651	0.272996	0.168432	0.150255			88.8	0.00602334	0.00818883	0.00526681	0.00372934	-0.0563788	0	-0.00014253	0.00062058			88.8	0.021041	-0.018854	0.00287043
		89	0.691316	0.703306	0.540426	0.540227	0.360984	0.349368	0.241058	0.227658			89	0.788752	0.804167	0.501656	0.496049	0.288677	0.273376	0.168274	0.150482			89	0.00659706	0.00819364	0.00535549	0.00372934	-0.0562334	0	0.00013876	0.00062058			89	0.0206341	-0.0187192	0.00352523
		89.2	0.692194	0.703862	0.541501	0.540946	0.36211	0.349959	0.241658	0.228089			89.2	0.788965	0.804823	0.502405	0.49663	0.288723	0.273756	0.168432	0.150709			89.2	0.00674307	0.00819843	0.0052528	0.00372934	-0.0561396	0	0.00032364	0.00062058			89.2	0.0204804	-0.0182331	0.00380331
		89.4	0.692913	0.704416	0.542584	0.541664	0.36289	0.350549	0.242359	0.22852			89.4	0.79034	0.805477	0.503225	0.497209	0.288548	0.274135	0.168953	0.150935			89.4	0.00702152	0.0082032	0.0053053	0.00372934	-0.0556248	0	0.00058496	0.00062058			89.4	0.0202565	-0.017987	0.00372919
		89.6	0.694146	0.704968	0.543524	0.54238	0.363438	0.351139	0.242756	0.228951			89.6	0.791247	0.806127	0.503902	0.497786	0.28889	0.274512	0.169249	0.151161			89.6	0.00714632	0.00820794	0.00578345	0.00372934	-0.0563249	0	0.00081763	0.00062058			89.6	0.0198218	-0.0177019	0.00369184
		89.8	0.695255	0.705518	0.544299	0.543095	0.363696	0.351727	0.243005	0.229382			89.8	0.792109	0.806776	0.504059	0.498362	0.288946	0.27489	0.169085	0.151387			89.8	0.00755723	0.00821266	0.00588182	0.00372934	-0.056218	0	0.00106321	0.00062058			89.8	0.019624	-0.0178597	0.00336735
		90	0.696028	0.706065	0.544842	0.543808	0.36402	0.352315	0.243644	0.229812			90	0.793205	0.807422	0.504529	0.498937	0.289108	0.275266	0.169028	0.151613			90	0.00853226	0.00821735	0.00676967	0.00372934	-0.0560596	0	0.00110963	0.00062058			90	0.0197553	-0.0177069	0.00285656
		90.2	0.697115	0.70661	0.545658	0.544519	0.364469	0.352903	0.244939	0.230242			90.2	0.794609	0.808065	0.505651	0.49951	0.290229	0.275642	0.169446	0.151838			90.2	0.00908776	0.00822202	0.00734202	0.00372934	-0.0566083	0	0.00134665	0.00062058			90.2	0.0203763	-0.0182375	0.00211677
		90.4	0.69802	0.707153	0.546295	0.545229	0.365493	0.353489	0.245466	0.230672			90.4	0.795171	0.808705	0.506178	0.500081	0.29035	0.276017	0.169852	0.152062			90.4	0.00972027	0.00822667	0.00771503	0.00372934	-0.0566141	0	0.00157121	0.00062058			90.4	0.020236	-0.0182636	0.00181323
		90.6	0.698398	0.707694	0.546461	0.545938	0.366062	0.354075	0.245641	0.231101			90.6	0.796288	0.809343	0.506638	0.500651	0.290454	0.276391	0.169808	0.152286			90.6	0.00994125	0.00823129	0.00794214	0.00372934	-0.0562295	0	0.00212286	0.00062058			90.6	0.0204781	-0.0182734	0.00169592
		90.8	0.699811	0.708232	0.547272	0.546644	0.36724	0.35466	0.246441	0.23153			90.8	0.796701	0.809979	0.506706	0.501219	0.29076	0.276764	0.170094	0.15251			90.8	0.00995668	0.00823589	0.00843318	0.00372934	-0.0564777	0	0.00272276	0.00062058			90.8	0.0210879	-0.0180698	0.00155117
		91	0.700615	0.708769	0.547721	0.54735	0.367099	0.355244	0.246954	0.231958			91	0.797528	0.810612	0.507497	0.501786	0.291555	0.277137	0.170393	0.152734			91	0.0100865	0.00824047	0.00864076	0.00372934	-0.0565688	0	0.00257128	0.00062058			91	0.0211506	-0.0182101	0.00204429
		91.2	0.700664	0.709303	0.548382	0.548054	0.367161	0.355828	0.246833	0.232387			91.2	0.797792	0.811243	0.50741	0.502351	0.292047	0.277509	0.170467	0.152957			91.2	0.00981568	0.00824502	0.00804227	0.00372934	-0.0565549	0	0.00232976	0.00062058			91.2	0.0214347	-0.0180768	0.00232091
		91.4	0.70121	0.709835	0.54936	0.548756	0.367634	0.356411	0.246742	0.232815			91.4	0.798281	0.811871	0.507874	0.502915	0.29291	0.27788	0.1702	0.15318			91.4	0.00944957	0.00824955	0.00718516	0.00372934	-0.0564163	0	0.00171863	0.00062058			91.4	0.0216296	-0.0183522	0.00231862
		91.6	0.701896	0.710365	0.550233	0.549457	0.367973	0.356993	0.246859	0.233242			91.6	0.79894	0.812496	0.508198	0.503477	0.293942	0.27825	0.169792	0.153402			91.6	0.009733	0.00825405	0.00765351	0.00372934	-0.0560165	0	0.00133969	0.00062058			91.6	0.0217019	-0.0188603	0.00236468
		91.8	0.702213	0.710892	0.551157	0.550156	0.368645	0.357575	0.246898	0.23367			91.8	0.799373	0.813119	0.508942	0.504038	0.295122	0.27862	0.169966	0.153624			91.8	0.00899927	0.00825853	0.00683441	0.00372934	-0.0561288	0	0.00039511	0.00062058			91.8	0.0218163	-0.0189124	0.00290578
		92	0.702149	0.711418	0.551833	0.550854	0.368399	0.358155	0.246624	0.234097			92	0.800066	0.81374	0.509702	0.504597	0.296061	0.278989	0.169915	0.153846			92	0.00812456	0.00826299	0.00589098	0.00372934	-0.0569074	0	-0.00022637	0.00062058			92	0.0215944	-0.0188206	0.00318603
		92.2	0.702111	0.711941	0.55267	0.55155	0.369315	0.358735	0.247143	0.234523			92.2	0.800488	0.814358	0.510403	0.505155	0.296029	0.279357	0.169887	0.154067			92.2	0.00734792	0.00826743	0.00543549	0.00372934	-0.0571955	0	-0.00085801	0.00062058			92.2	0.0211546	-0.0181277	0.00362313
		92.4	0.702289	0.712462	0.553087	0.552244	0.369825	0.359315	0.247378	0.23495			92.4	0.801218	0.814974	0.510774	0.505711	0.296456	0.279724	0.170326	0.154288			92.4	0.00786925	0.00827185	0.00586579	0.00372934	-0.0564783	0	-0.00041118	0.00062058			92.4	0.0210619	-0.0181973	0.00403805
		92.6	0.702927	0.712981	0.554081	0.552938	0.370287	0.359894	0.247803	0.235376			92.6	0.801409	0.815587	0.511827	0.506266	0.29662	0.280091	0.170518	0.154508			92.6	0.00749749	0.00827624	0.00566498	0.00372934	-0.055964	0	-0.00025369	0.00062058			92.6	0.0206886	-0.0184044	0.00356235
		92.8	0.704002	0.713498	0.555032	0.553629	0.371166	0.360472	0.248431	0.235802			92.8	0.802199	0.816198	0.512286	0.506819	0.29685	0.280457	0.170873	0.154728			92.8	0.00720268	0.00828061	0.00513904	0.00372934	-0.0563666	0	-1.93e-05	0.00062058			92.8	0.0207916	-0.0182133	0.00320406
		93	0.704279	0.714013	0.556315	0.554319	0.371691	0.361049	0.249288	0.236227			93	0.802696	0.816806	0.512536	0.507371	0.296859	0.280822	0.171227	0.154948			93	0.00702292	0.00828496	0.00537147	0.00372934	-0.056297	0	-0.00044275	0.00062058			93	0.0209344	-0.0178984	0.00315025
		93.2	0.704559	0.714526	0.557065	0.555008	0.372256	0.361625	0.249299	0.236652			93.2	0.803548	0.817412	0.514043	0.507921	0.297442	0.281187	0.171994	0.155167			93.2	0.00658761	0.00828928	0.00525221	0.00372934	-0.0558861	0	-0.00050798	0.00062058			93.2	0.0204593	-0.0174873	0.00240108
		93.4	0.705163	0.715037	0.557153	0.555695	0.372601	0.362201	0.249655	0.237077			93.4	0.804363	0.818016	0.514279	0.50847	0.297062	0.281551	0.172304	0.155386			93.4	0.00626078	0.00829358	0.00607754	0.00372934	-0.0556713	0	3.72e-06	0.00062058			93.4	0.0203908	-0.0170794	0.00279665
		93.6	0.70611	0.715545	0.557645	0.556381	0.373435	0.362776	0.250503	0.237501			93.6	0.804937	0.818617	0.514642	0.509018	0.297549	0.281914	0.172582	0.155605			93.6	0.00597833	0.00829787	0.00579	0.00372934	-0.0567143	0	-0.00052258	0.00062058			93.6	0.0200012	-0.0168409	0.00210537
		93.8	0.706465	0.716052	0.557828	0.557065	0.373813	0.363351	0.251417	0.237926			93.8	0.805628	0.819215	0.51518	0.509564	0.297386	0.282276	0.172781	0.155823			93.8	0.0059627	0.00830212	0.00509984	0.00372934	-0.056882	0	-0.00103025	0.00062058			93.8	0.0200266	-0.0173301	0.00145638
		94	0.707628	0.716556	0.558929	0.557748	0.375017	0.363925	0.252421	0.23835			94	0.806425	0.819812	0.515349	0.510108	0.297257	0.282637	0.172673	0.156041			94	0.00688544	0.00830636	0.0054176	0.00372934	-0.0566117	0	-0.00096327	0.00062058			94	0.0199007	-0.0177023	0.0009346
		94.2	0.707811	0.717059	0.559631	0.558429	0.37588	0.364498	0.253004	0.238773			94.2	0.806853	0.820406	0.515961	0.510651	0.297432	0.282998	0.172858	0.156259			94.2	0.00700891	0.00831058	0.00586095	0.00372934	-0.0565295	0	0.00032327	0.00062058			94.2	0.0199896	-0.0181858	0.00064112
		94.4	0.70814	0.717559	0.559882	0.559109	0.376474	0.36507	0.253028	0.239196			94.4	0.807405	0.820998	0.516141	0.511193	0.297072	0.283358	0.172771	0.156476			94.4	0.00723108	0.00831477	0.00596646	0.00372934	-0.056467	0	0.00021742	0.00062058			94.4	0.0199875	-0.0183808	0.00067222
		94.6	0.708853	0.718057	0.559925	0.559787	0.377171	0.365642	0.253924	0.239619			94.6	0.808526	0.821587	0.516448	0.511733	0.297475	0.283718	0.172457	0.156693			94.6	0.00717841	0.00831895	0.00606094	0.00372934	-0.0563483	0	0.00072965	0.00062058			94.6	0.0203165	-0.018156	0.0004599
		94.8	0.709369	0.718554	0.560674	0.560464	0.377655	0.366213	0.254576	0.240042			94.8	0.809394	0.822174	0.516915	0.512272	0.298152	0.284076	0.172859	0.156909			94.8	0.00771041	0.0083231	0.0060476	0.00372934	-0.0558783	0	0.00106438	0.00062058			94.8	0.0206918	-0.0176067	0.00076462
		95	0.709716	0.719048	0.561182	0.561139	0.377898	0.366783	0.254437	0.240464			95	0.810749	0.822759	0.517472	0.512809	0.299174	0.284434	0.173084	0.157125			95	0.00806883	0.00832723	0.00637777	0.00372934	-0.0558124	0	0.00118392	0.00062058			95	0.0202614	-0.0180616	0.00121592
		95.2	0.710003	0.71954	0.561617	0.561813	0.378023	0.367353	0.254532	0.240886			95.2	0.811147	0.823341	0.517941	0.513345	0.29961	0.284792	0.17338	0.157341			95.2	0.00741581	0.00833134	0.00582082	0.00372934	-0.0557647	0	0.00114264	0.00062058			95.2	0.0201095	-0.0184731	0.00078419
		95.4	0.710484	0.720031	0.561955	0.562485	0.378319	0.367921	0.254666	0.241308			95.4	0.812176	0.823921	0.519114	0.51388	0.300297	0.285148	0.173483	0.157556			95.4	0.00708506	0.00833543	0.00504887	0.00372934	-0.0562338	0	0.00058507	0.00062058			95.4	0.0202164	-0.0183789	0.00028332
		95.6	0.711477	0.720519	0.562224	0.563156	0.378046	0.36849	0.254461	0.241729			95.6	0.812514	0.824499	0.519413	0.514413	0.300726	0.285504	0.173715	0.157771			95.6	0.00761451	0.0083395	0.00533217	0.00372934	-0.0565376	0	0.00044773	0.00062058			95.6	0.0200257	-0.018437	0.00041758
		95.8	0.711842	0.721005	0.562922	0.563826	0.378329	0.369057	0.254516	0.24215			95.8	0.813137	0.825074	0.519523	0.514944	0.300684	0.285859	0.17404	0.157986			95.8	0.00787538	0.00834354	0.00567737	0.00372934	-0.0564336	0	0.00039247	0.00062058			95.8	0.0192783	-0.0184467	0.00050985
		96	0.712732	0.721489	0.563404	0.564494	0.378426	0.369624	0.254626	0.242571			96	0.814419	0.825647	0.519858	0.515475	0.301216	0.286213	0.174307	0.1582			96	0.00766259	0.00834757	0.0063968	0.00372934	-0.0563906	0	0.00058309	0.00062058			96	0.0184102	-0.0183961	0.00069583
		96.2	0.713543	0.721972	0.564001	0.56516	0.379114	0.37019	0.255375	0.242991			96.2	0.814992	0.826218	0.52018	0.516003	0.301255	0.286567	0.17498	0.158414			96.2	0.0078059	0.00835158	0.00702182	0.00372934	-0.0564565	0	0.00054863	0.00062058			96.2	0.0186176	-0.0177836	0.00050879
		96.4	0.714203	0.722452	0.564756	0.565825	0.378953	0.370755	0.255538	0.243411			96.4	0.815776	0.826787	0.520491	0.516531	0.301573	0.28692	0.175322	0.158628			96.4	0.00824315	0.00835556	0.00741907	0.00372934	-0.0566547	0	0.00099833	0.00062058			96.4	0.0187552	-0.0181181	-0.0001476
		96.6	0.714733	0.722931	0.565649	0.566489	0.379389	0.37132	0.256114	0.243831			96.6	0.81602	0.827353	0.521454	0.517057	0.302246	0.287272	0.175726	0.158841			96.6	0.00724199	0.00835953	0.00682799	0.00372934	-0.0573196	0	0.00056877	0.00062058			96.6	0.0189327	-0.0183132	-0.0004863
		96.8	0.715545	0.723407	0.566601	0.567151	0.379941	0.371884	0.256809	0.244251			96.8	0.816948	0.827917	0.52206	0.517581	0.302871	0.287624	0.17628	0.159054			96.8	0.00665789	0.00836347	0.00674361	0.00372934	-0.0580801	0	0.0001234	0.00062058			96.8	0.0197271	-0.0183029	-0.0003542
		97	0.715767	0.723882	0.56724	0.567812	0.380589	0.372448	0.257471	0.24467			97	0.817641	0.828479	0.522417	0.518105	0.303313	0.287975	0.176533	0.159266			97	0.00563134	0.0083674	0.00680737	0.00372934	-0.0582482	0	-0.00047262	0.00062058			97	0.020275	-0.0182436	-0.0006444
		97.2	0.716711	0.724354	0.568102	0.568471	0.38139	0.37301	0.25806	0.245089			97.2	0.818012	0.829039	0.523411	0.518626	0.303534	0.288325	0.176885	0.159478			97.2	0.00536138	0.0083713	0.00640056	0.00372934	-0.0582141	0	-0.00035217	0.00062058			97.2	0.0193599	-0.0182072	-0.0004331
		97.4	0.717134	0.724825	0.568721	0.569129	0.381483	0.373572	0.258573	0.245507			97.4	0.8182	0.829596	0.5234	0.519147	0.304087	0.288674	0.177138	0.15969			97.4	0.00544767	0.00837519	0.00628053	0.00372934	-0.0586177	0	-0.00032099	0.00062058			97.4	0.019111	-0.0182962	0.00016629
		97.6	0.717997	0.725294	0.57009	0.569786	0.382468	0.374134	0.260088	0.245926			97.6	0.81867	0.830152	0.523961	0.519666	0.304526	0.289023	0.177307	0.159901			97.6	0.00490958	0.00837905	0.00488918	0.00372934	-0.059157	0	-0.00135701	0.00062058			97.6	0.0189836	-0.0190037	-0.0001833
		97.8	0.718571	0.72576	0.571007	0.570441	0.382867	0.374694	0.261112	0.246343			97.8	0.819249	0.830705	0.524354	0.520184	0.304592	0.289371	0.177505	0.160112			97.8	0.00539959	0.0083829	0.00461226	0.00372934	-0.0588631	0	-0.00114664	0.00062058			97.8	0.0185596	-0.0195242	-0.0001573
		98	0.719146	0.726225	0.571797	0.571095	0.383406	0.375254	0.261449	0.246761			98	0.819834	0.831256	0.52459	0.5207	0.305146	0.289718	0.177274	0.160323			98	0.00591746	0.00838672	0.00452026	0.00372934	-0.0584032	0	-0.00094975	0.00062058			98	0.0185317	-0.0197715	9.83e-06
		98.2	0.719268	0.726688	0.571959	0.571747	0.384193	0.375813	0.261615	0.247178			98.2	0.82047	0.831804	0.525117	0.521215	0.30605	0.290065	0.177591	0.160534			98.2	0.00612842	0.00839053	0.00466532	0.00372934	-0.0583704	0	-0.00066579	0.00062058			98.2	0.019112	-0.0203257	-0.0001221
		98.4	0.719535	0.72715	0.572411	0.572398	0.384918	0.376372	0.26235	0.247595			98.4	0.822108	0.832351	0.525893	0.521728	0.306518	0.290411	0.177934	0.160743			98.4	0.00604517	0.00839432	0.00434256	0.00372934	-0.0583758	0	-0.0012565	0.00062058			98.4	0.0191896	-0.0207263	-0.0001552
		98.6	0.719733	0.727609	0.573216	0.573047	0.385953	0.37693	0.262532	0.248012			98.6	0.823459	0.832895	0.526479	0.52224	0.307209	0.290756	0.178202	0.160953			98.6	0.00629265	0.00839809	0.00414446	0.00372934	-0.0577246	0	-0.00076582	0.00062058			98.6	0.0193193	-0.0207954	0.00012875
		98.8	0.719956	0.728066	0.574111	0.573695	0.386581	0.377487	0.262564	0.248428			98.8	0.824512	0.833437	0.527102	0.522751	0.307552	0.2911	0.178846	0.161162			98.8	0.00644317	0.00840183	0.00363418	0.00372934	-0.0576048	0	-0.00092564	0.00062058			98.8	0.0201209	-0.0206923	0.00085675
		99	0.720804	0.728522	0.574811	0.574342	0.387617	0.378043	0.262472	0.248844			99	0.825745	0.833977	0.527916	0.523261	0.30823	0.291444	0.179219	0.161371			99	0.00678124	0.00840556	0.00352718	0.00372934	-0.0574088	0	-0.00061529	0.00062058			99	0.0202239	-0.0213638	0.00110173
		99.2	0.7212	0.728975	0.575769	0.574987	0.388275	0.378599	0.262368	0.24926			99.2	0.826015	0.834515	0.52833	0.523769	0.308119	0.291787	0.179482	0.16158			99.2	0.00608366	0.00840927	0.00231267	0.00372934	-0.0581373	0	-0.00117866	0.00062058			99.2	0.0204975	-0.0217885	0.00145812
		99.4	0.721564	0.729427	0.576011	0.575631	0.388545	0.379154	0.262265	0.249676			99.4	0.826525	0.835051	0.528748	0.524276	0.308328	0.29213	0.179602	0.161788			99.4	0.00671488	0.00841297	0.00220328	0.00372934	-0.0581343	0	-0.00135116	0.00062058			99.4	0.0207669	-0.0217546	0.00173797
		99.6	0.722864	0.729877	0.57668	0.576273	0.38961	0.379709	0.262214	0.250091			99.6	0.827306	0.835584	0.528882	0.524781	0.308317	0.292472	0.179762	0.161996			99.6	0.00696076	0.00841664	0.00277381	0.00372934	-0.0580372	0	-0.00168767	0.00062058			99.6	0.020551	-0.0218557	0.00167964
		99.8	0.723601	0.730325	0.577478	0.576914	0.390795	0.380263	0.262221	0.250506			99.8	0.828169	0.836116	0.5296	0.525285	0.308572	0.292813	0.180094	0.162203			99.8	0.0070241	0.00842029	0.00324056	0.00372934	-0.057978	0	-0.00181879	0.00062058			99.8	0.0207853	-0.0217899	0.00180792
		100	0.724809	0.730772	0.577859	0.577554	0.391283	0.380816	0.262647	0.25092			100	0.828772	0.836645	0.53059	0.525788	0.309396	0.293153	0.180416	0.162411			100	0.00661838	0.00842393	0.0031237	0.00372934	-0.0578656	0	-0.00166788	0.00062058			100	0.0212598	-0.0218505	0.00215715
		100.2	0.725595	0.731216	0.578452	0.578192	0.392023	0.381368	0.263504	0.251334			100.2	0.829209	0.837173	0.531298	0.526289	0.3096	0.293493	0.180596	0.162617			100.2	0.00659253	0.00842755	0.00334161	0.00372934	-0.0581685	0	-0.00202642	0.00062058			100.2	0.0219457	-0.021042	0.00224942
		100.4	0.726649	0.731659	0.579607	0.578829	0.392874	0.38192	0.263703	0.251748			100.4	0.82961	0.837698	0.53192	0.526789	0.310087	0.293832	0.180522	0.162824			100.4	0.0065099	0.00843114	0.00373209	0.00372934	-0.0583003	0	-0.00213236	0.00062058			100.4	0.0220719	-0.0209846	0.00228021
		100.6	0.726998	0.7321	0.579983	0.579464	0.393246	0.382471	0.263724	0.252162			100.6	0.829908	0.838221	0.532722	0.527288	0.310502	0.29417	0.180525	0.16303			100.6	0.00613039	0.00843472	0.00370152	0.00372934	-0.0583682	0	-0.00225026	0.00062058			100.6	0.022737	-0.0208687	0.00270534
		100.8	0.727727	0.732539	0.580936	0.580098	0.393891	0.383022	0.264352	0.252575			100.8	0.830822	0.838742	0.533269	0.527785	0.31048	0.294508	0.181012	0.163236			100.8	0.00557997	0.00843829	0.00394704	0.00372934	-0.0586238	0	-0.00262095	0.00062058			100.8	0.0226591	-0.0203333	0.00285706
		101	0.728327	0.732976	0.58174	0.580731	0.394622	0.383572	0.264862	0.252988			101	0.831628	0.839261	0.534153	0.528281	0.310515	0.294845	0.181422	0.163441			101	0.00613115	0.00844183	0.00458899	0.00372934	-0.0579805	0	-0.00205207	0.00062058			101	0.0224335	-0.0197496	0.0024914
		101.2	0.728809	0.733412	0.582726	0.581362	0.394511	0.384121	0.265026	0.253401			101.2	0.832003	0.839778	0.53501	0.528776	0.310955	0.295181	0.181595	0.163646			101.2	0.00676952	0.00844536	0.0049132	0.00372934	-0.0576907	0	-0.00137637	0.00062058			101.2	0.0217379	-0.0195555	0.00241634
		101.4	0.728775	0.733846	0.582835	0.581992	0.394155	0.384669	0.265445	0.253813			101.4	0.832664	0.840293	0.53508	0.529269	0.311695	0.295517	0.181426	0.163851			101.4	0.00696287	0.00844886	0.00537013	0.00372934	-0.0571188	0	-0.0010063	0.00062058			101.4	0.0220673	-0.0184529	0.00251731
		101.6	0.729889	0.734278	0.583587	0.582621	0.395187	0.385217	0.266851	0.254225			101.6	0.833205	0.840805	0.536134	0.529761	0.311731	0.295852	0.1814	0.164055			101.6	0.00619845	0.00845235	0.00563665	0.00372934	-0.0573552	0	-0.00112659	0.00062058			101.6	0.0222506	-0.0183032	0.00223669
		101.8	0.730655	0.734708	0.584091	0.583248	0.395031	0.385764	0.267219	0.254637			101.8	0.834031	0.841316	0.536705	0.530252	0.311761	0.296186	0.181496	0.16426			101.8	0.00636974	0.00845583	0.00601773	0.00372934	-0.0574762	0	-0.00095849	0.00062058			101.8	0.02186	-0.017459	0.0019556
		102	0.731086	0.735136	0.584355	0.583874	0.395366	0.38631	0.267154	0.255048			102	0.834479	0.841825	0.536751	0.530742	0.311687	0.29652	0.181217	0.164463			102	0.00655019	0.00845928	0.00652477	0.00372934	-0.0573423	0	-0.00090314	0.00062058			102	0.0222018	-0.0175139	0.00190945
		102.2	0.731819	0.735563	0.585315	0.584498	0.395798	0.386856	0.267537	0.25546			102.2	0.834767	0.842332	0.537226	0.53123	0.311811	0.296853	0.181168	0.164667			102.2	0.00628556	0.00846272	0.00656198	0.00372934	-0.0573821	0	-0.00109995	0.00062058			102.2	0.0220082	-0.0176875	0.00139853
		102.4	0.732318	0.735988	0.585767	0.585121	0.395941	0.387401	0.268066	0.25587			102.4	0.835545	0.842837	0.537816	0.531717	0.311608	0.297185	0.181622	0.16487			102.4	0.00627062	0.00846614	0.00630134	0.00372934	-0.0572685	0	-0.00106474	0.00062058			102.4	0.0212697	-0.0173024	0.00122613
		102.6	0.732507	0.736411	0.58639	0.585743	0.396271	0.387946	0.267858	0.256281			102.6	0.83559	0.843339	0.538305	0.532202	0.311648	0.297516	0.181851	0.165072			102.6	0.0058912	0.00846954	0.00529533	0.00372934	-0.057765	0	-0.00151055	0.00062058			102.6	0.0211952	-0.0171526	0.00106829
		102.8	0.732875	0.736833	0.586616	0.586364	0.395969	0.388489	0.268351	0.256691			102.8	0.835767	0.84384	0.538914	0.532686	0.311607	0.297847	0.182043	0.165275			102.8	0.00652345	0.00847292	0.00533044	0.00372934	-0.0580162	0	-0.00167072	0.00062058			102.8	0.0215279	-0.0175238	0.00114712
		103	0.733235	0.737253	0.587223	0.586983	0.396359	0.389033	0.268423	0.257101			103	0.836147	0.844339	0.53935	0.533169	0.311886	0.298178	0.181948	0.165477			103	0.00681474	0.00847629	0.00565674	0.00372934	-0.0576663	0	-0.00149171	0.00062058			103	0.0207482	-0.0179394	0.00112931
		103.2	0.733366	0.737671	0.587466	0.5876	0.396487	0.389575	0.268805	0.257511			103.2	0.836451	0.844836	0.539217	0.533651	0.312055	0.298507	0.182142	0.165678			103.2	0.00691626	0.00847964	0.00556595	0.00372934	-0.0585667	0	-0.00146403	0.00062058			103.2	0.0206541	-0.0180927	0.00088074
		103.4	0.734163	0.738087	0.587271	0.588217	0.396793	0.390117	0.269572	0.25792			103.4	0.836891	0.84533	0.53947	0.534132	0.312806	0.298836	0.182727	0.16588			103.4	0.00698817	0.00848297	0.0053135	0.00372934	-0.0585996	0	-0.00213289	0.00062058			103.4	0.020441	-0.0184572	0.00020539
		103.6	0.735292	0.738502	0.588017	0.588832	0.397818	0.390658	0.269889	0.258329			103.6	0.837463	0.845823	0.540049	0.534611	0.313053	0.299164	0.183168	0.166081			103.6	0.00717033	0.00848629	0.00510636	0.00372934	-0.058638	0	-0.00207869	0.00062058			103.6	0.0203667	-0.018747	1.946e-05
		103.8	0.735685	0.738915	0.58848	0.589445	0.398175	0.391198	0.270175	0.258738			103.8	0.837999	0.846314	0.540829	0.535089	0.314008	0.299492	0.183821	0.166281			103.8	0.00711236	0.00848959	0.00466314	0.00372934	-0.0589119	0	-0.00264102	0.00062058			103.8	0.0203796	-0.0191504	-0.0001159
		104	0.73647	0.739326	0.588845	0.590058	0.398616	0.391738	0.270631	0.259146			104	0.838448	0.846803	0.54129	0.535565	0.314804	0.299819	0.183799	0.166482			104	0.00733358	0.00849287	0.00447576	0.00372934	-0.0585704	0	-0.00270462	0.00062058			104	0.0205667	-0.0196645	-0.0001323
		104.2	0.736871	0.739736	0.590184	0.590669	0.399573	0.392277	0.271081	0.259554			104.2	0.839197	0.84729	0.541304	0.536041	0.315232	0.300145	0.184579	0.166682			104.2	0.00756065	0.00849614	0.00478975	0.00372934	-0.0587521	0	-0.00310038	0.00062058			104.2	0.0201468	-0.0194386	0.00017932
		104.4	0.73722	0.740144	0.591029	0.591279	0.400475	0.392816	0.27114	0.259962			104.4	0.839821	0.847775	0.541328	0.536515	0.315808	0.300471	0.184752	0.166881			104.4	0.00758201	0.00849938	0.00470027	0.00372934	-0.0587154	0	-0.00286332	0.00062058			104.4	0.0191171	-0.0195854	0.00027537
		104.6	0.73724	0.740551	0.591349	0.591887	0.401029	0.393354	0.271456	0.26037			104.6	0.840453	0.848258	0.541864	0.536987	0.316364	0.300796	0.184998	0.16708			104.6	0.00794956	0.00850262	0.00493091	0.00372934	-0.0582319	0	-0.00194227	0.00062058			104.6	0.0189272	-0.0201902	0.0003234
		104.8	0.73752	0.740955	0.592482	0.592494	0.401821	0.393891	0.272258	0.260777			104.8	0.841215	0.848739	0.5424	0.537459	0.316549	0.30112	0.185416	0.167279			104.8	0.00777375	0.00850583	0.00517634	0.00372934	-0.0579389	0	-0.00199047	0.00062058			104.8	0.0184585	-0.0202873	0.00017712
		105	0.738218	0.741358	0.593185	0.5931	0.402572	0.394427	0.272793	0.261184			105	0.842345	0.849219	0.543043	0.537929	0.317315	0.301444	0.185434	0.167478			105	0.00925455	0.00850903	0.00591437	0.00372934	-0.0567798	0	-0.00061492	0.00062058			105	0.0184002	-0.0204331	-2.754e-05
		105.2	0.738384	0.74176	0.593823	0.593704	0.40331	0.394963	0.273112	0.26159			105.2	0.843431	0.849696	0.543758	0.538398	0.317736	0.301767	0.184974	0.167676			105.2	0.00913102	0.00851221	0.00625062	0.00372934	-0.0566984	0	-9.679e-05	0.00062058			105.2	0.0185649	-0.0201805	-3.46e-05
		105.4	0.738934	0.742159	0.594107	0.594307	0.403974	0.395498	0.273759	0.261997			105.4	0.844448	0.850172	0.544315	0.538866	0.317785	0.30209	0.184778	0.167874			105.4	0.00918253	0.00851538	0.0064588	0.00372934	-0.0563609	0	-1.473e-05	0.00062058			105.4	0.0184644	-0.0197583	0.00040919
		105.6	0.739751	0.742558	0.595025	0.594909	0.404732	0.396033	0.274133	0.262403			105.6	0.845139	0.850645	0.54529	0.539333	0.31811	0.302411	0.18479	0.168072			105.6	0.00905395	0.00851853	0.00632459	0.00372934	-0.0568526	0	0.00015989	0.00062058			105.6	0.0183141	-0.0199345	0.00047477
		105.8	0.740452	0.742954	0.595981	0.59551	0.405257	0.396567	0.274839	0.262808			105.8	0.846127	0.851117	0.545367	0.539798	0.317878	0.302732	0.184766	0.168269			105.8	0.0097235	0.00852167	0.00742565	0.00372934	-0.0564662	0	0.00088423	0.00062058			105.8	0.0180702	-0.0196598	0.00038273
		106	0.741268	0.743349	0.596966	0.596109	0.406088	0.3971	0.275401	0.263214			106	0.846207	0.851587	0.545406	0.540262	0.317083	0.303053	0.184623	0.168466			106	0.0103694	0.00852479	0.00804579	0.00372934	-0.0557229	0	0.00145614	0.00062058			106	0.018042	-0.0197437	0.00071407
		106.2	0.741891	0.743742	0.597662	0.596707	0.406395	0.397633	0.275608	0.263619			106.2	0.847104	0.852055	0.546129	0.540725	0.316989	0.303373	0.18487	0.168663			106.2	0.00980943	0.00852789	0.00744661	0.00372934	-0.0561872	0	0.00143087	0.00062058			106.2	0.0178318	-0.0193279	-0.0002224
		106.4	0.742371	0.744134	0.597758	0.597304	0.406875	0.398165	0.276204	0.264024			106.4	0.847959	0.852521	0.546548	0.541186	0.31686	0.303692	0.185509	0.168859			106.4	0.00985167	0.00853098	0.0076076	0.00372934	-0.0562436	0	0.00150253	0.00062058			106.4	0.0180587	-0.0191848	-0.0004528
		106.6	0.742406	0.744524	0.598504	0.597899	0.407113	0.398696	0.276477	0.264428			106.6	0.848685	0.852986	0.547125	0.541647	0.316497	0.30401	0.185272	0.169055			106.6	0.00911268	0.00853405	0.00732088	0.00372934	-0.0569193	0	0.00079261	0.00062058			106.6	0.0185859	-0.0192322	-0.0002536
		106.8	0.743176	0.744913	0.598923	0.598493	0.406906	0.399227	0.277295	0.264832			106.8	0.849958	0.853448	0.548104	0.542106	0.316306	0.304328	0.185468	0.169251			106.8	0.00953968	0.0085371	0.00778021	0.00372934	-0.0570596	0	0.00150002	0.00062058			106.8	0.0188197	-0.0195963	-0.0005114
		107	0.744084	0.7453	0.599392	0.599086	0.407396	0.399757	0.27759	0.265236			107	0.850896	0.853909	0.548569	0.542564	0.316357	0.304646	0.186034	0.169446			107	0.00877426	0.00854014	0.00783257	0.00372934	-0.0572841	0	0.00135235	0.00062058			107	0.018892	-0.0193095	-0.0006304
		107.2	0.744777	0.745685	0.599741	0.599677	0.408029	0.400286	0.278089	0.26564			107.2	0.851572	0.854367	0.548601	0.54302	0.316534	0.304962	0.186441	0.169641			107.2	0.00848291	0.00854317	0.00769264	0.00372934	-0.0579909	0	0.00130125	0.00062058			107.2	0.0193758	-0.0192666	-0.000992
		107.4	0.745557	0.746069	0.600275	0.600267	0.40865	0.400815	0.278457	0.266043			107.4	0.851835	0.854824	0.54898	0.543476	0.316536	0.305278	0.186692	0.169836			107.4	0.00806522	0.00854618	0.00704383	0.00372934	-0.0584071	0	0.00034207	0.00062058			107.4	0.0196483	-0.0196076	-0.0008876
		107.6	0.746159	0.746451	0.600751	0.600856	0.409449	0.401343	0.278398	0.266446			107.6	0.852151	0.85528	0.549626	0.54393	0.316684	0.305593	0.186866	0.17003			107.6	0.00795611	0.00854917	0.00668799	0.00372934	-0.058159	0	0.00071963	0.00062058			107.6	0.0198244	-0.0197252	-0.0006371
		107.8	0.746583	0.746832	0.601271	0.601444	0.409777	0.40187	0.278693	0.266849			107.8	0.85264	0.855733	0.550254	0.544383	0.317185	0.305908	0.187176	0.170224			107.8	0.00702875	0.00855215	0.00632969	0.00372934	-0.0584145	0	-0.00013973	0.00062058			107.8	0.0201343	-0.0201166	-0.000644
		108	0.747276	0.747211	0.602328	0.60203	0.410274	0.402397	0.278725	0.267251			108	0.853026	0.856185	0.550328	0.544835	0.317712	0.306222	0.187291	0.170418			108	0.00656315	0.00855511	0.00580558	0.00372934	-0.0585084	0	-0.00011696	0.00062058			108	0.0209873	-0.0201656	-0.0008039
		108.2	0.747369	0.747588	0.603373	0.602615	0.410438	0.402923	0.27919	0.267653			108.2	0.853445	0.856634	0.550735	0.545286	0.317998	0.306536	0.188134	0.170611			108.2	0.00660641	0.00855806	0.00504459	0.00372934	-0.0584242	0	-0.00012219	0.00062058			108.2	0.0206252	-0.0201354	-0.0003642
		108.4	0.747985	0.747964	0.603466	0.603199	0.411078	0.403449	0.279243	0.268055			108.4	0.853433	0.857082	0.551371	0.545735	0.318646	0.306848	0.188069	0.170804			108.4	0.00607376	0.00856099	0.00468333	0.00372934	-0.0581852	0	6.897e-05	0.00062058			108.4	0.0203355	-0.0206264	-0.0001485
		108.6	0.748244	0.748339	0.603497	0.603782	0.411287	0.403974	0.279507	0.268456			108.6	0.853758	0.857529	0.551747	0.546183	0.319708	0.307161	0.188446	0.170997			108.6	0.00636275	0.00856391	0.0050066	0.00372934	-0.0574808	0	0.00058549	0.00062058			108.6	0.0203376	-0.0210575	-0.0002857
		108.8	0.748246	0.748712	0.604094	0.604363	0.412095	0.404498	0.279842	0.268858			108.8	0.853841	0.857973	0.551963	0.546631	0.319564	0.307472	0.188413	0.171189			108.8	0.00626056	0.00856682	0.00472005	0.00372934	-0.0573972	0	0.00068751	0.00062058			108.8	0.0204861	-0.0209262	-0.0001377
		109	0.748777	0.749083	0.604677	0.604943	0.412769	0.405022	0.280344	0.269258			109	0.854966	0.858416	0.552894	0.547076	0.320502	0.307783	0.18927	0.171381			109	0.00704644	0.0085697	0.00506123	0.00372934	-0.0566437	0	0.00149159	0.00062058			109	0.0205196	-0.020541	8.897e-05
		109.2	0.748526	0.749453	0.604963	0.605521	0.413548	0.405544	0.280579	0.269659			109.2	0.855842	0.858857	0.553674	0.547521	0.32146	0.308093	0.189335	0.171573			109.2	0.00718435	0.00857258	0.00523227	0.00372934	-0.05636	0	0.00182953	0.00062058			109.2	0.0205872	-0.0203784	-8.668e-05
		109.4	0.748873	0.749822	0.60545	0.606099	0.413739	0.406067	0.280802	0.270059			109.4	0.856854	0.859296	0.554288	0.547965	0.322276	0.308403	0.190132	0.171764			109.4	0.00729289	0.00857544	0.00510296	0.00372934	-0.0563161	0	0.00173993	0.00062058			109.4	0.0203763	-0.0203164	-2.117e-05
		109.6	0.749289	0.750188	0.606515	0.606675	0.414404	0.406589	0.281317	0.270459			109.6	0.857121	0.859733	0.554233	0.548407	0.322941	0.308712	0.190304	0.171955			109.6	0.00780053	0.00857828	0.00530863	0.00372934	-0.056175	0	0.00188156	0.00062058			109.6	0.0200439	-0.0199425	0.00020644
		109.8	0.749594	0.750554	0.60712	0.60725	0.415278	0.40711	0.282301	0.270859			109.8	0.857841	0.860169	0.554489	0.548848	0.32295	0.309021	0.190846	0.172146			109.8	0.00834245	0.00858111	0.00663598	0.00372934	-0.0554029	0	0.00222869	0.00062058			109.8	0.0200953	-0.0200903	0.00034461
		110	0.75022	0.750918	0.608388	0.607824	0.415655	0.40763	0.282215	0.271258			110	0.858781	0.860603	0.554875	0.549288	0.322996	0.309328	0.19132	0.172336			110	0.00833587	0.00858393	0.00630075	0.00372934	-0.0552339	0	0.00180505	0.00062058			110	0.0201361	-0.0202636	0.00062311
		110.2	0.750679	0.75128	0.608284	0.608396	0.415784	0.40815	0.282537	0.271657			110.2	0.859822	0.861035	0.555704	0.549727	0.324017	0.309636	0.191649	0.172527			110.2	0.00787007	0.00858673	0.00586103	0.00372934	-0.0563812	0	0.00150697	0.00062058			110.2	0.020344	-0.0203298	-2.828e-05
		110.4	0.751525	0.751641	0.608798	0.608968	0.415475	0.408669	0.283234	0.272056			110.4	0.860584	0.861466	0.556496	0.550164	0.324893	0.309942	0.191839	0.172716			110.4	0.0079386	0.00858952	0.00573423	0.00372934	-0.0566754	0	0.00080665	0.00062058			110.4	0.0203914	-0.0205661	0.00035884
		110.6	0.752018	0.752001	0.609228	0.609538	0.416104	0.409187	0.283275	0.272455			110.6	0.861599	0.861895	0.557251	0.550601	0.325025	0.310248	0.192162	0.172906			110.6	0.00796467	0.00859229	0.00532078	0.00372934	-0.0574979	0	3.517e-05	0.00062058			110.6	0.0205677	-0.0208653	0.00028013
		110.8	0.752573	0.752359	0.609724	0.610106	0.416524	0.409705	0.283478	0.272853			110.8	0.862115	0.862322	0.558115	0.551036	0.325302	0.310554	0.192178	0.173095			110.8	0.00801623	0.00859505	0.00519893	0.00372934	-0.0577301	0	8.8e-06	0.00062058			110.8	0.0202944	-0.0215805	-6.184e-05
		111	0.753302	0.752716	0.610111	0.610674	0.417094	0.410222	0.28355	0.273251			111	0.862279	0.862747	0.558297	0.55147	0.325049	0.310858	0.192027	0.173284			111	0.00735566	0.00859779	0.00492935	0.00372934	-0.05801	0	-0.00117006	0.00062058			111	0.0201353	-0.0215318	0.0002417
		111.2	0.753943	0.753071	0.610415	0.61124	0.417693	0.410739	0.283636	0.273649			111.2	0.862435	0.863171	0.558633	0.551903	0.324869	0.311162	0.191292	0.173472			111.2	0.0066712	0.00860052	0.00466426	0.00372934	-0.0586188	0	-0.00154049	0.00062058			111.2	0.0202151	-0.0218912	-2.548e-05
		111.4	0.754422	0.753424	0.611124	0.611805	0.418406	0.411255	0.283774	0.274046			111.4	0.863028	0.863593	0.559129	0.552335	0.325263	0.311466	0.191179	0.17366			111.4	0.00687449	0.00860324	0.00469859	0.00372934	-0.05865	0	-0.00175761	0.00062058			111.4	0.0199565	-0.0223679	0.00019609
		111.6	0.755727	0.753777	0.611333	0.612369	0.419011	0.41177	0.283997	0.274443			111.6	0.863386	0.864014	0.559442	0.552766	0.325599	0.311769	0.1913	0.173848			111.6	0.00661908	0.00860594	0.00411514	0.00372934	-0.0583674	0	-0.00199995	0.00062058			111.6	0.0200444	-0.0227975	-0.0002306
		111.8	0.756371	0.754127	0.61196	0.612932	0.418597	0.412285	0.284388	0.27484			111.8	0.863681	0.864432	0.559334	0.553195	0.325612	0.312071	0.191624	0.174036			111.8	0.00601754	0.00860863	0.00443317	0.00372934	-0.0582898	0	-0.00205276	0.00062058			111.8	0.0201632	-0.02284	-0.000684
		112	0.75682	0.754477	0.612063	0.613493	0.418482	0.412799	0.284462	0.275236			112	0.863924	0.86485	0.559222	0.553624	0.325779	0.312373	0.19159	0.174223			112	0.00599881	0.00861131	0.00394052	0.00372934	-0.058456	0	-0.00251487	0.00062058			112	0.0200522	-0.022288	-0.0012717
		112.2	0.757257	0.754825	0.612371	0.614053	0.418615	0.413313	0.284707	0.275632			112.2	0.86375	0.865265	0.55971	0.554051	0.325966	0.312674	0.191895	0.17441			112.2	0.006136	0.00861397	0.00348429	0.00372934	-0.0582546	0	-0.00239651	0.00062058			112.2	0.0193937	-0.022328	-0.001158
		112.4	0.757567	0.755171	0.612622	0.614612	0.419318	0.413826	0.28476	0.276028			112.4	0.86354	0.865679	0.560108	0.554477	0.32626	0.312974	0.192073	0.174597			112.4	0.00581015	0.00861662	0.0035193	0.00372934	-0.0582166	0	-0.00254266	0.00062058			112.4	0.0193415	-0.0222411	-0.0016696
		112.6	0.757579	0.755517	0.612533	0.61517	0.419667	0.414338	0.285266	0.276424			112.6	0.863774	0.866091	0.560235	0.554902	0.326536	0.313274	0.192116	0.174783			112.6	0.00589775	0.00861925	0.00341951	0.00372934	-0.0578938	0	-0.00209569	0.00062058			112.6	0.0191032	-0.021783	-0.0016523
		112.8	0.758142	0.75586	0.613298	0.615726	0.420225	0.414849	0.285892	0.276819			112.8	0.863936	0.866501	0.560843	0.555326	0.325963	0.313574	0.192393	0.174969			112.8	0.00584779	0.00862188	0.00294934	0.00372934	-0.0575936	0	-0.00171937	0.00062058			112.8	0.018824	-0.0214626	-0.0016526
		113	0.759236	0.756203	0.614202	0.616282	0.42065	0.41536	0.287034	0.277214			113	0.864827	0.86691	0.561755	0.555749	0.326753	0.313872	0.193258	0.175155			113	0.00638135	0.00862448	0.00346045	0.00372934	-0.0572102	0	-0.00089915	0.00062058			113	0.0184524	-0.0210865	-0.001896
		113.2	0.759383	0.756544	0.615065	0.616836	0.421684	0.415871	0.287725	0.277609			113.2	0.865602	0.867318	0.562215	0.55617	0.327286	0.31417	0.192963	0.17534			113.2	0.00704783	0.00862708	0.00355454	0.00372934	-0.0566028	0	-0.00025441	0.00062058			113.2	0.0181903	-0.0206497	-0.00161
		113.4	0.759827	0.756883	0.616575	0.617389	0.42243	0.41638	0.288523	0.278003			113.4	0.866243	0.867723	0.562359	0.556591	0.327653	0.314468	0.193025	0.175525			113.4	0.0070155	0.00862966	0.00382524	0.00372934	-0.0562211	0	0.00023214	0.00062058			113.4	0.0183423	-0.0205878	-0.0013888
		113.6	0.759897	0.757221	0.617173	0.61794	0.42336	0.41689	0.289316	0.278397			113.6	0.866663	0.868127	0.562746	0.55701	0.327503	0.314765	0.192764	0.17571			113.6	0.00801911	0.00863223	0.00357539	0.00372934	-0.0553538	0	0.00117602	0.00062058			113.6	0.0183329	-0.0202712	-0.0008602
		113.8	0.7599	0.757558	0.617645	0.618491	0.423616	0.417398	0.289557	0.278791			113.8	0.868196	0.86853	0.563693	0.557428	0.327653	0.315061	0.193239	0.175894			113.8	0.0084496	0.00863478	0.00361343	0.00372934	-0.0551101	0	0.00192005	0.00062058			113.8	0.0186704	-0.020422	-0.0005027
		114	0.760521	0.757893	0.618853	0.61904	0.4242	0.417906	0.28978	0.279184			114	0.86918	0.868931	0.56426	0.557845	0.328041	0.315357	0.193428	0.176078			114	0.0085696	0.00863733	0.00313626	0.00372934	-0.0554099	0	0.00183041	0.00062058			114	0.0184262	-0.0200723	-0.0003564
		114.2	0.76086	0.758228	0.619242	0.619588	0.424563	0.418413	0.290686	0.279578			114.2	0.86953	0.86933	0.564738	0.558261	0.328726	0.315652	0.193514	0.176262			114.2	0.00879419	0.00863985	0.00245512	0.00372934	-0.0559936	0	0.00190295	0.00062058			114.2	0.0188845	-0.0199719	-0.0004194
		114.4	0.761303	0.75856	0.620183	0.620135	0.424939	0.41892	0.290824	0.279971			114.4	0.87093	0.869727	0.56541	0.558676	0.32914	0.315946	0.193748	0.176446			114.4	0.00822643	0.00864237	0.00138148	0.00372934	-0.0565751	0	0.00093449	0.00062058			114.4	0.0186866	-0.0198179	-0.0001152
		114.6	0.761355	0.758892	0.620856	0.620681	0.425955	0.419426	0.291198	0.280363			114.6	0.87203	0.870124	0.565948	0.55909	0.32929	0.31624	0.193912	0.176629			114.6	0.00774242	0.00864487	0.00050102	0.00372934	-0.0569489	0	0.00070258	0.00062058			114.6	0.0184789	-0.0203495	8.616e-05
		114.8	0.761351	0.759222	0.621383	0.621226	0.426287	0.419931	0.291432	0.280756			114.8	0.872633	0.870518	0.566834	0.559503	0.329775	0.316533	0.193498	0.176812			114.8	0.00671702	0.00864737	-0.0004411	0.00372934	-0.0574315	0	0.00038331	0.00062058			114.8	0.0183938	-0.0204145	-1.449e-05
		115	0.761557	0.75955	0.621743	0.621769	0.426696	0.420436	0.291895	0.281148			115	0.873642	0.870911	0.566884	0.559914	0.329877	0.316826	0.193556	0.176994			115	0.00578618	0.00864984	-0.00115984	0.00372934	-0.0582818	0	-5.15e-06	0.00062058			115	0.0180826	-0.0203651	-0.0001723
		115.2	0.762036	0.759877	0.622569	0.622311	0.427423	0.42094	0.292051	0.281539			115.2	0.874477	0.871302	0.56758	0.560325	0.330442	0.317118	0.193442	0.177177			115.2	0.00501846	0.00865231	-0.0013252	0.00372934	-0.058536	0	-0.00022771	0.00062058			115.2	0.0185365	-0.0206232	-0.0005892
		115.4	0.762467	0.760203	0.623514	0.622852	0.428283	0.421444	0.292686	0.281931			115.4	0.875739	0.871692	0.567766	0.560734	0.331304	0.31741	0.193931	0.177359			115.4	0.00506009	0.00865476	-0.00116967	0.00372934	-0.0581613	0	9.496e-05	0.00062058			115.4	0.0185508	-0.0210644	-0.0005176
		115.6	0.763182	0.760528	0.623391	0.623392	0.428469	0.421947	0.29256	0.282322			115.6	0.875807	0.872081	0.567845	0.561143	0.331886	0.317701	0.194844	0.17754			115.6	0.00493477	0.0086572	-0.0018212	0.00372934	-0.058511	0	-0.00010904	0.00062058			115.6	0.0189679	-0.0207676	-0.0010501
		115.8	0.763154	0.760851	0.623555	0.623931	0.42841	0.422449	0.293034	0.282713			115.8	0.876111	0.872467	0.568001	0.56155	0.332412	0.317991	0.195404	0.177722			115.8	0.00437551	0.00865963	-0.00151759	0.00372934	-0.0586537	0	-0.00034289	0.00062058			115.8	0.0190327	-0.0203842	-0.001145
		116	0.763489	0.761173	0.624	0.624468	0.428745	0.422951	0.293055	0.283103			116	0.875822	0.872852	0.568501	0.561956	0.332828	0.318281	0.195208	0.177903			116	0.00487828	0.00866205	-0.00200906	0.00372934	-0.0588265	0	-0.00093615	0.00062058			116	0.0187095	-0.0200694	-0.0010864
		116.2	0.763847	0.761494	0.624716	0.625005	0.429174	0.423452	0.293246	0.283494			116.2	0.875883	0.873236	0.56907	0.562361	0.333466	0.31857	0.195494	0.178083			116.2	0.00466644	0.00866445	-0.00225758	0.00372934	-0.0591152	0	-0.00061595	0.00062058			116.2	0.0191046	-0.0196365	-0.0010894
		116.4	0.764498	0.761814	0.625356	0.62554	0.430075	0.423952	0.293403	0.283884			116.4	0.875771	0.873618	0.569717	0.562765	0.333718	0.318859	0.195288	0.178264			116.4	0.00536263	0.00866684	-0.00182591	0.00372934	-0.0590091	0	-0.00040422	0.00062058			116.4	0.0194689	-0.0198309	-0.0011069
		116.6	0.765334	0.762132	0.625482	0.626074	0.430516	0.424452	0.293999	0.284274			116.6	0.876173	0.873999	0.569751	0.563168	0.333958	0.319147	0.195697	0.178444			116.6	0.00492563	0.00866922	-0.00142096	0.00372934	-0.0590844	0	-0.00026535	0.00062058			116.6	0.0189245	-0.0199957	-0.0004434
		116.8	0.766079	0.762448	0.62648	0.626607	0.430967	0.424951	0.294544	0.284663			116.8	0.876476	0.874378	0.570059	0.56357	0.334158	0.319434	0.195699	0.178624			116.8	0.00545895	0.00867159	-0.00076042	0.00372934	-0.0588491	0	0.00024159	0.00062058			116.8	0.0188925	-0.0206354	-5.653e-05
		117	0.767649	0.762764	0.627382	0.627138	0.432086	0.42545	0.295478	0.285052			117	0.876588	0.874756	0.570538	0.563971	0.334368	0.319721	0.195502	0.178803			117	0.00660712	0.00867394	0.0004086	0.00372934	-0.0581604	0	0.00128509	0.00062058			117	0.0191469	-0.0202966	0.0002279
		117.2	0.768426	0.763078	0.62837	0.627669	0.433157	0.425948	0.29582	0.285441			117.2	0.877197	0.875132	0.571051	0.56437	0.334971	0.320007	0.195129	0.178983			117.2	0.00726569	0.00867628	0.00105729	0.00372934	-0.0574001	0	0.00207556	0.00062058			117.2	0.0190106	-0.0203021	0.00083953
		117.4	0.769045	0.763391	0.628985	0.628198	0.433771	0.426445	0.296235	0.28583			117.4	0.87781	0.875507	0.570836	0.564769	0.335612	0.320293	0.195182	0.179162			117.4	0.00742508	0.00867861	0.00161258	0.00372934	-0.0574662	0	0.00254876	0.00062058			117.4	0.0192349	-0.0205883	0.00082756
		117.6	0.769474	0.763703	0.629184	0.628726	0.434394	0.426942	0.296614	0.286218			117.6	0.87848	0.87588	0.571933	0.565167	0.335571	0.320578	0.195255	0.17934			117.6	0.00841942	0.00868093	0.00197821	0.00372934	-0.0569493	0	0.00323892	0.00062058			117.6	0.0191646	-0.020403	0.0008136
		117.8	0.769915	0.764013	0.629728	0.629254	0.434571	0.427438	0.296807	0.286606			117.8	0.878857	0.876251	0.57233	0.565563	0.335926	0.320863	0.195553	0.179518			117.8	0.00877623	0.00868324	0.00276452	0.00372934	-0.0567382	0	0.00295858	0.00062058			117.8	0.0190861	-0.0204962	0.00081382
		118	0.770606	0.764322	0.630613	0.62978	0.435238	0.427934	0.297486	0.286994			118	0.878923	0.876622	0.572777	0.565959	0.336207	0.321147	0.195819	0.179696			118	0.00890794	0.00868553	0.00299109	0.00372934	-0.0566181	0	0.00243601	0.00062058			118	0.0188941	-0.0202738	0.00071192
		118.2	0.771107	0.76463	0.631223	0.630304	0.435405	0.428429	0.297872	0.287381			118.2	0.879499	0.87699	0.573268	0.566353	0.33666	0.32143	0.196215	0.179874			118.2	0.00898521	0.00868782	0.0028567	0.00372934	-0.0567812	0	0.00210448	0.00062058			118.2	0.0190487	-0.0204733	0.00048448
		118.4	0.771585	0.764937	0.631888	0.630828	0.435621	0.428924	0.297878	0.287768			118.4	0.880693	0.877358	0.574027	0.566746	0.337015	0.321713	0.196489	0.180052			118.4	0.00829334	0.00869009	0.0026063	0.00372934	-0.0572058	0	0.00130852	0.00062058			118.4	0.0187164	-0.020586	0.0004497
		118.6	0.771912	0.765242	0.632449	0.631351	0.435851	0.429417	0.298256	0.288155			118.6	0.881544	0.877724	0.574577	0.567139	0.337396	0.321996	0.196883	0.180229			118.6	0.0081213	0.00869235	0.00253682	0.00372934	-0.0571603	0	0.00123572	0.00062058			118.6	0.0185427	-0.0211204	0.00024629
		118.8	0.772125	0.765546	0.632919	0.631872	0.436167	0.429911	0.298261	0.288541			118.8	0.882462	0.878088	0.575134	0.56753	0.337804	0.322277	0.197201	0.180406			118.8	0.00769365	0.0086946	0.0024378	0.00372934	-0.0574566	0	0.00060069	0.00062058			118.8	0.0186759	-0.0210666	-0.0002072
		119	0.772457	0.765849	0.633775	0.632392	0.436195	0.430403	0.298398	0.288928			119	0.88362	0.878451	0.575368	0.56792	0.337906	0.322558	0.197594	0.180582			119	0.00736178	0.00869684	0.00224284	0.00372934	-0.0575465	0	0.00021467	0.00062058			119	0.0183894	-0.0213648	-0.0003485
		119.2	0.773207	0.766151	0.634809	0.632911	0.436613	0.430895	0.298524	0.289314			119.2	0.88468	0.878812	0.576114	0.568309	0.338256	0.322839	0.198129	0.180758			119.2	0.00693514	0.00869906	0.00202717	0.00372934	-0.0572983	0	-0.00023399	0.00062058			119.2	0.0188839	-0.0215009	-0.0006395
		119.4	0.773433	0.766451	0.635247	0.633429	0.436673	0.431387	0.298424	0.289699			119.4	0.885777	0.879172	0.576377	0.568698	0.338739	0.323119	0.19905	0.180934			119.4	0.00661164	0.00870128	0.00155367	0.00372934	-0.0574347	0	-0.00036881	0.00062058			119.4	0.0191733	-0.0215998	-0.0008415
		119.6	0.773508	0.76675	0.635525	0.633946	0.436493	0.431877	0.297937	0.290085			119.6	0.886259	0.879531	0.576577	0.569085	0.339116	0.323399	0.199708	0.18111			119.6	0.00638115	0.00870348	0.00069057	0.00372934	-0.0580275	0	-0.00094816	0.00062058			119.6	0.0193946	-0.021342	-0.0010822
		119.8	0.773736	0.767048	0.636231	0.634462	0.436438	0.432368	0.297992	0.29047			119.8	0.887246	0.879888	0.576922	0.569471	0.339171	0.323678	0.199789	0.181285			119.8	0.00594974	0.00870567	0.00052285	0.00372934	-0.0579549	0	-0.00128528	0.00062058			119.8	0.0195878	-0.0212812	-0.0011874
		120	0.773736	0.767347	0.636231	0.634979	0.436438	0.43286	0.297992	0.290857			120	0.887246	0.880244	0.576922	0.569856	0.339171	0.323956	0.199789	0.18146			120	0.00594974	0.00870786	0.00052285	0.00372934	-0.0579549	0	-0.00128528	0.00062058			120	0.0195878	-0.0212812	-0.0011874
		120.2	0.772845	0.767142	0.635202	0.63481	0.435143	0.432744	0.296765	0.290779			120.2	0.886237	0.87905	0.575959	0.569083	0.33805	0.323516	0.198607	0.181214			120.2	0.00599716	0.00870786	0.00053985	0.00372782	-0.0577206	0	-0.00155465	0.00062058			120.2	0.0182885	-0.0218796	-0.0020246
		120.4	0.772421	0.766938	0.63417	0.634641	0.433991	0.432629	0.295591	0.290702			120.4	0.884377	0.877857	0.574921	0.56831	0.336443	0.323077	0.197443	0.180968			120.4	0.00598014	0.00870786	0.00021858	0.00372629	-0.0570478	0	-0.00187081	0.00062058			120.4	0.0171368	-0.022386	-0.0028321
		120.6	0.771494	0.766734	0.633244	0.634472	0.432594	0.432514	0.294581	0.290625			120.6	0.882781	0.876666	0.573874	0.567539	0.33528	0.322639	0.196627	0.180723			120.6	0.00607367	0.00870786	0.0001478	0.00372477	-0.0564352	0	-0.00206744	0.00062058			120.6	0.0156747	-0.0229685	-0.0033705
		120.8	0.770509	0.76653	0.632146	0.634303	0.431265	0.432399	0.293312	0.290547			120.8	0.880583	0.875476	0.572653	0.566769	0.333683	0.322201	0.195671	0.180477			120.8	0.0063508	0.00870786	0.00019939	0.00372324	-0.0557235	0	-0.00225438	0.00062058			120.8	0.0146918	-0.0235247	-0.0042106
		121	0.769687	0.766326	0.631093	0.634135	0.42966	0.432284	0.292219	0.29047			121	0.878481	0.874288	0.571793	0.566	0.332008	0.321764	0.194691	0.180233			121	0.00658635	0.00870786	0.00014863	0.00372172	-0.0552035	0	-0.00245328	0.00062058			121	0.0141149	-0.0241197	-0.0052613
		121.2	0.768746	0.766122	0.63016	0.633966	0.428674	0.432169	0.291603	0.290392			121.2	0.876087	0.873102	0.57022	0.565232	0.330242	0.321328	0.193679	0.179988			121.2	0.00679544	0.00870786	0.00016147	0.00372019	-0.0549746	0	-0.00279215	0.00062058			121.2	0.0132684	-0.0244409	-0.0062869
		121.4	0.767874	0.765918	0.629261	0.633797	0.428022	0.432054	0.291001	0.290315			121.4	0.874166	0.871917	0.568886	0.564465	0.328713	0.320892	0.1931	0.179744			121.4	0.00708478	0.00870786	0.00011115	0.00371867	-0.0547858	0	-0.00318194	0.00062058			121.4	0.0126171	-0.0246594	-0.0076045
		121.6	0.767309	0.765714	0.628299	0.633628	0.427066	0.431939	0.290384	0.290238			121.6	0.87217	0.870734	0.567452	0.563699	0.327368	0.320456	0.192428	0.1795			121.6	0.00729634	0.00870786	-0.00026318	0.00371715	-0.0543894	0	-0.00336144	0.00062058			121.6	0.0121082	-0.0247021	-0.0088232
		121.8	0.766184	0.76551	0.627589	0.63346	0.426308	0.431824	0.290187	0.290161			121.8	0.870532	0.869553	0.566438	0.562935	0.32616	0.320021	0.191796	0.179256			121.8	0.00756386	0.00870786	-0.00023051	0.00371563	-0.0541395	0	-0.00376585	0.00062058			121.8	0.0115458	-0.0245641	-0.0100635
		122	0.765661	0.765306	0.626956	0.633291	0.425713	0.431709	0.289814	0.290083			122	0.868834	0.868373	0.565561	0.562171	0.325476	0.319587	0.191453	0.179013			122	0.00809412	0.00870786	7.114e-05	0.00371411	-0.0542767	0	-0.00364065	0.00062058			122	0.0114158	-0.0244829	-0.0107387
		122.2	0.76522	0.765103	0.62667	0.633122	0.425621	0.431594	0.290116	0.290006			122.2	0.867204	0.867195	0.56429	0.561408	0.324551	0.319153	0.191019	0.17877			122.2	0.00813351	0.00870786	0.00035691	0.00371259	-0.0544712	0	-0.00359458	0.00062058			122.2	0.0117511	-0.0243978	-0.0116032
		122.4	0.765019	0.764899	0.626259	0.632954	0.42475	0.431479	0.290075	0.289929			122.4	0.865572	0.866018	0.563156	0.560646	0.323828	0.31872	0.190502	0.178528			122.4	0.00815786	0.00870786	0.00048909	0.00371107	-0.0542603	0	-0.00359983	0.00062058			122.4	0.0118625	-0.0249566	-0.0128057
		122.6	0.763946	0.764695	0.625619	0.632785	0.424147	0.431364	0.289122	0.289852			122.6	0.86374	0.864843	0.561551	0.559886	0.322938	0.318288	0.189712	0.178285			122.6	0.00803736	0.00870786	-8.348e-05	0.00370955	-0.0544728	0	-0.00326403	0.00062058			122.6	0.0120584	-0.0246989	-0.0140431
		122.8	0.763093	0.764492	0.625107	0.632617	0.423472	0.431249	0.288505	0.289775			122.8	0.862561	0.86367	0.560414	0.559126	0.322377	0.317856	0.189223	0.178044			122.8	0.0080627	0.00870786	-6.787e-05	0.00370803	-0.0541566	0	-0.0024132	0.00062058			122.8	0.0115429	-0.0245137	-0.0149734
		123	0.76316	0.764288	0.625142	0.632448	0.423766	0.431134	0.289136	0.289698			123	0.861574	0.862498	0.558821	0.558367	0.321821	0.317425	0.188632	0.177802			123	0.00776029	0.00870786	-0.00065473	0.00370651	-0.0543442	0	-0.00262719	0.00062058			123	0.0115559	-0.0247946	-0.0158174
		123.2	0.763427	0.764085	0.625662	0.63228	0.423804	0.43102	0.289427	0.28962			123.2	0.860143	0.861328	0.557389	0.55761	0.320992	0.316994	0.187468	0.177561			123.2	0.0081038	0.00870786	-0.00011998	0.00370499	-0.0544214	0	-0.00252801	0.00062058			123.2	0.011517	-0.0248442	-0.0163328
		123.4	0.762948	0.763882	0.625166	0.632112	0.423172	0.430905	0.289174	0.289543			123.4	0.85865	0.860159	0.555598	0.556853	0.319879	0.316564	0.186667	0.17732			123.4	0.00808432	0.00870786	0.00047524	0.00370348	-0.0547007	0	-0.00241044	0.00062058			123.4	0.0114603	-0.0249444	-0.0173357
		123.6	0.762528	0.763678	0.624625	0.631944	0.423215	0.43079	0.289458	0.289466			123.6	0.857778	0.858992	0.554389	0.556097	0.319276	0.316134	0.186108	0.177079			123.6	0.00826164	0.00870786	0.0009667	0.00370196	-0.0544699	0	-0.00203029	0.00062058			123.6	0.010887	-0.025143	-0.0184166
		123.8	0.762351	0.763475	0.624596	0.631775	0.423467	0.430676	0.289706	0.289389			123.8	0.85578	0.857826	0.553215	0.555343	0.318702	0.315706	0.185574	0.176839			123.8	0.0078534	0.00870786	0.00087174	0.00370045	-0.0551143	0	-0.00203218	0.00062058			123.8	0.0106687	-0.02539	-0.018398
		124	0.761924	0.763272	0.624178	0.631607	0.423195	0.430561	0.289707	0.289312			124	0.854486	0.856662	0.551755	0.554589	0.317519	0.315277	0.184618	0.176599			124	0.00747134	0.00870786	0.00064112	0.00369893	-0.0557385	0	-0.00171691	0.00062058			124	0.0104595	-0.0259623	-0.0183476
		124.2	0.761504	0.763068	0.623408	0.631439	0.422692	0.430446	0.289233	0.289235			124.2	0.853246	0.8555	0.550551	0.553837	0.317152	0.314849	0.184023	0.176359			124.2	0.00686957	0.00870786	0.00038969	0.00369742	-0.0557837	0	-0.00189814	0.00062058			124.2	0.0101343	-0.0264756	-0.0185592
		124.4	0.761377	0.762865	0.623443	0.631271	0.422729	0.430332	0.289299	0.289158			124.4	0.851421	0.854339	0.549382	0.553085	0.316478	0.314422	0.18371	0.17612			124.4	0.00694469	0.00870786	3.364e-05	0.0036959	-0.0558016	0	-0.00187825	0.00062058			124.4	0.00982126	-0.0269094	-0.0182537
		124.6	0.760868	0.762662	0.623325	0.631103	0.422429	0.430217	0.289159	0.289081			124.6	0.850026	0.85318	0.548357	0.552335	0.316111	0.313996	0.183003	0.175881			124.6	0.00727723	0.00870786	0.0002399	0.00369439	-0.0559577	0	-0.00148226	0.00062058			124.6	0.00904117	-0.0272673	-0.018566
		124.8	0.760681	0.762459	0.622575	0.630935	0.422494	0.430103	0.28882	0.289004			124.8	0.848811	0.852022	0.547711	0.551586	0.315128	0.31357	0.182586	0.175642			124.8	0.00705953	0.00870786	5.85e-05	0.00369288	-0.0568054	0	-0.00202211	0.00062058			124.8	0.00932068	-0.0273131	-0.0185162
		125	0.760668	0.762256	0.622506	0.630767	0.422461	0.429988	0.288585	0.288927			125	0.847349	0.850866	0.546963	0.550837	0.314383	0.313144	0.18224	0.175404			125	0.0070489	0.00870786	-0.00039805	0.00369137	-0.0568892	0	-0.00215224	0.00062058			125	0.0091221	-0.0269385	-0.0187162
		125.2	0.76014	0.762053	0.622153	0.630599	0.422815	0.429874	0.288235	0.28885			125.2	0.846186	0.849712	0.545745	0.55009	0.313731	0.312719	0.181691	0.175166			125.2	0.00678389	0.00870786	-0.00065608	0.00368986	-0.0569835	0	-0.00228722	0.00062058			125.2	0.00849259	-0.0264493	-0.0189933
		125.4	0.760007	0.76185	0.622183	0.630431	0.422968	0.429759	0.28759	0.288773			125.4	0.845245	0.848559	0.545393	0.549343	0.313692	0.312295	0.181922	0.174928			125.4	0.00650557	0.00870786	-0.00096109	0.00368834	-0.0566619	0	-0.00276059	0.00062058			125.4	0.00817387	-0.0261524	-0.0194293
		125.6	0.760019	0.761648	0.622187	0.630263	0.42286	0.429645	0.286906	0.288697			125.6	0.844173	0.847407	0.544362	0.548598	0.313337	0.311871	0.181663	0.174691			125.6	0.00623127	0.00870786	-0.0014329	0.00368683	-0.0562596	0	-0.00283065	0.00062058			125.6	0.0077003	-0.0260141	-0.019554
		125.8	0.75948	0.761445	0.622027	0.630096	0.422574	0.429531	0.28597	0.28862			125.8	0.843284	0.846258	0.544174	0.547854	0.312629	0.311448	0.181157	0.174454			125.8	0.00665574	0.00870786	-0.00089201	0.00368533	-0.0556995	0	-0.00309426	0.00062058			125.8	0.00732774	-0.0255925	-0.0196667
		126	0.759528	0.761242	0.621531	0.629928	0.422516	0.429416	0.285125	0.288543			126	0.842035	0.845109	0.543151	0.54711	0.312066	0.311025	0.180986	0.174217			126	0.00653486	0.00870786	-0.00123192	0.00368382	-0.0559566	0	-0.00331551	0.00062058			126	0.00710184	-0.0253894	-0.0196094
		126.2	0.758987	0.76104	0.621548	0.62976	0.422205	0.429302	0.284857	0.288466			126.2	0.840616	0.843963	0.541893	0.546368	0.310825	0.310603	0.180527	0.173981			126.2	0.00605743	0.00870786	-0.00149265	0.00368231	-0.0558271	0	-0.00335336	0.00062058			126.2	0.00699254	-0.0255421	-0.0199712
		126.4	0.758554	0.760837	0.621011	0.629592	0.421946	0.429188	0.28391	0.288389			126.4	0.838846	0.842818	0.540797	0.545627	0.310081	0.310182	0.179884	0.173745			126.4	0.00599978	0.00870786	-0.00204123	0.0036808	-0.0562459	0	-0.00377736	0.00062058			126.4	0.00699753	-0.0254263	-0.0205418
		126.6	0.758231	0.760634	0.620745	0.629425	0.421641	0.429073	0.283121	0.288313			126.6	0.836768	0.841674	0.539539	0.544886	0.308905	0.309761	0.178948	0.173509			126.6	0.00601964	0.00870786	-0.00257311	0.0036793	-0.0564636	0	-0.0033239	0.00062058			126.6	0.00704771	-0.0251375	-0.0205153
		126.8	0.757805	0.760432	0.620255	0.629257	0.42154	0.428959	0.282572	0.288236			126.8	0.836159	0.840532	0.539002	0.544147	0.30818	0.309341	0.178941	0.173274			126.8	0.00595161	0.00870786	-0.00298216	0.00367779	-0.0570472	0	-0.00370089	0.00062058			126.8	0.00713307	-0.0249889	-0.0200763
		127	0.757561	0.76023	0.620032	0.62909	0.421508	0.428845	0.282921	0.288159			127	0.834933	0.839391	0.538068	0.543409	0.307702	0.308921	0.178651	0.173039			127	0.00648947	0.00870786	-0.00277002	0.00367628	-0.0570057	0	-0.00369965	0.00062058			127	0.00710419	-0.0251973	-0.0196532
		127.2	0.756821	0.760027	0.620072	0.628922	0.421422	0.428731	0.282575	0.288082			127.2	0.833276	0.838253	0.537159	0.542671	0.306747	0.308502	0.177953	0.172804			127.2	0.00711617	0.00870786	-0.00216292	0.00367478	-0.056771	0	-0.00346818	0.00062058			127.2	0.0072609	-0.0255129	-0.0192526
		127.4	0.755689	0.759825	0.61912	0.628755	0.420783	0.428617	0.282547	0.288006			127.4	0.83195	0.837115	0.536131	0.541935	0.305535	0.308083	0.177767	0.172569			127.4	0.00733057	0.00870786	-0.00196026	0.00367327	-0.0563747	0	-0.00330876	0.00062058			127.4	0.00741683	-0.0256975	-0.0193218
		127.6	0.755165	0.759623	0.618939	0.628588	0.421305	0.428503	0.282996	0.287929			127.6	0.830599	0.835979	0.535017	0.5412	0.305023	0.307665	0.177589	0.172335			127.6	0.00805515	0.00870786	-0.00121919	0.00367177	-0.0559013	0	-0.00283064	0.00062058			127.6	0.00692753	-0.0263453	-0.0192591
		127.8	0.755272	0.75942	0.618901	0.62842	0.421269	0.428388	0.283834	0.287852			127.8	0.828365	0.834845	0.533895	0.540465	0.303721	0.307248	0.176907	0.172101			127.8	0.00827391	0.00870786	-0.00154321	0.00367027	-0.0556085	0	-0.00289924	0.00062058			127.8	0.00721901	-0.026613	-0.0192639
		128	0.755067	0.759218	0.61892	0.628253	0.421012	0.428274	0.284689	0.287776			128	0.82688	0.833712	0.532436	0.539732	0.302817	0.306831	0.176425	0.171868			128	0.00866935	0.00870786	-0.0010485	0.00366877	-0.0552935	0	-0.00241054	0.00062058			128	0.00723788	-0.0265629	-0.0199189
		128.2	0.754274	0.759016	0.618855	0.628086	0.420858	0.42816	0.284829	0.287699			128.2	0.825066	0.832581	0.531418	0.539	0.302528	0.306415	0.175749	0.171635			128.2	0.00875743	0.00870786	-0.0005971	0.00366726	-0.0553898	0	-0.00245207	0.00062058			128.2	0.0068963	-0.0267035	-0.0204763
		128.4	0.754072	0.758814	0.618751	0.627919	0.420539	0.428046	0.285269	0.287623			128.4	0.823535	0.831451	0.530751	0.538268	0.302074	0.305999	0.174999	0.171402			128.4	0.0100286	0.00870786	0.00026043	0.00366576	-0.0546852	0	-0.00156859	0.00062058			128.4	0.00651258	-0.0267143	-0.0208919
		128.6	0.754116	0.758612	0.618127	0.627751	0.420473	0.427933	0.285396	0.287546			128.6	0.822299	0.830323	0.530301	0.537538	0.301407	0.305584	0.174254	0.171169			128.6	0.0102056	0.00870786	0.00041856	0.00366426	-0.0545695	0	-0.00119276	0.00062058			128.6	0.00634985	-0.0265585	-0.0216097
		128.8	0.754108	0.75841	0.617691	0.627584	0.420461	0.427819	0.285632	0.287469			128.8	0.821397	0.829197	0.529422	0.536809	0.300771	0.305169	0.174606	0.170937			128.8	0.0102087	0.00870786	0.00078551	0.00366276	-0.0545728	0	-0.00139455	0.00062058			128.8	0.00675148	-0.0262491	-0.0218759
		129	0.754305	0.758208	0.618179	0.627417	0.420266	0.427705	0.28559	0.287393			129	0.820487	0.828071	0.528882	0.53608	0.300789	0.304755	0.174322	0.170705			129	0.0105954	0.00870786	0.0014462	0.00366126	-0.0536025	0	-0.00019349	0.00062058			129	0.00669911	-0.0261399	-0.0223667
		129.2	0.754538	0.758006	0.617929	0.62725	0.419908	0.427591	0.285686	0.287316			129.2	0.820036	0.826948	0.528352	0.535353	0.301008	0.304341	0.17416	0.170473			129.2	0.00991565	0.00870786	0.00156864	0.00365976	-0.053441	0	-0.00057938	0.00062058			129.2	0.00658168	-0.026484	-0.022597
		129.4	0.755339	0.757805	0.618262	0.627083	0.419574	0.427477	0.285427	0.28724			129.4	0.818892	0.825826	0.527667	0.534626	0.301173	0.303928	0.174335	0.170242			129.4	0.00975497	0.00870786	0.00200163	0.00365827	-0.0530615	0	-0.00045841	0.00062058			129.4	0.00665325	-0.0266557	-0.0226117
		129.6	0.755138	0.757603	0.618093	0.626916	0.419171	0.427363	0.2849	0.287163			129.6	0.8179	0.824705	0.526373	0.533901	0.300357	0.303516	0.173858	0.170011			129.6	0.00993247	0.00870786	0.00201392	0.00365677	-0.0529587	0	-0.00033965	0.00062058			129.6	0.00653149	-0.0271411	-0.023001
		129.8	0.75536	0.757401	0.617757	0.626749	0.418884	0.427249	0.284456	0.287087			129.8	0.817613	0.823586	0.526132	0.533177	0.300258	0.303104	0.173527	0.16978			129.8	0.00936348	0.00870786	0.00203229	0.00365527	-0.0531563	0	-0.00104221	0.00062058			129.8	0.00655829	-0.0272618	-0.0229268
		130	0.75524	0.7572	0.617379	0.626583	0.418506	0.427136	0.284322	0.287011			130	0.816317	0.822469	0.525358	0.532453	0.299788	0.302693	0.173239	0.16955			130	0.00846842	0.00870786	0.00126131	0.00365378	-0.0539601	0	-0.00139789	0.00062058			130	0.00644491	-0.0275999	-0.022792
		130.2	0.75513	0.756998	0.617942	0.626416	0.418446	0.427022	0.284344	0.286934			130.2	0.81491	0.821353	0.524612	0.531731	0.299094	0.302282	0.172834	0.16932			130.2	0.00786604	0.00870786	0.00103113	0.00365228	-0.0544051	0	-0.00140146	0.00062058			130.2	0.00625812	-0.0279472	-0.0225915
		130.4	0.75526	0.756797	0.617708	0.626249	0.41911	0.426908	0.284046	0.286858			130.4	0.813664	0.820238	0.523843	0.531009	0.298606	0.301872	0.172135	0.16909			130.4	0.00736414	0.00870786	0.00020652	0.00365078	-0.0555407	0	-0.00208569	0.00062058			130.4	0.00565909	-0.0281745	-0.0226548
		130.6	0.755065	0.756595	0.617401	0.626082	0.418952	0.426795	0.283814	0.286781			130.6	0.812041	0.819125	0.523232	0.530289	0.298015	0.301463	0.172029	0.168861			130.6	0.00686054	0.00870786	0.00010896	0.00364929	-0.056589	0	-0.00244225	0.00062058			130.6	0.00545423	-0.0281287	-0.0225251
		130.8	0.754733	0.756394	0.617372	0.625916	0.419173	0.426681	0.28362	0.286705			130.8	0.812081	0.818014	0.522597	0.529569	0.297558	0.301053	0.172109	0.168632			130.8	0.00686771	0.00870786	7.285e-05	0.0036478	-0.0576078	0	-0.0027535	0.00062058			130.8	0.00554804	-0.0283073	-0.0220351
		131	0.75437	0.756192	0.617294	0.625749	0.419095	0.426568	0.283842	0.286629			131	0.81113	0.816904	0.521894	0.528851	0.297189	0.300645	0.171077	0.168403			131	0.00671397	0.00870786	0.00010463	0.0036463	-0.0577013	0	-0.00311178	0.00062058			131	0.00537672	-0.0287945	-0.0217637
		131.2	0.754134	0.755991	0.617422	0.625582	0.4193	0.426454	0.283862	0.286552			131.2	0.80959	0.815796	0.521036	0.528133	0.296389	0.300237	0.170603	0.168174			131.2	0.00657782	0.00870786	-0.00040863	0.00364481	-0.0583426	0	-0.00400159	0.00062058			131.2	0.00529793	-0.0288528	-0.0220049
		131.4	0.753369	0.75579	0.617182	0.625416	0.419255	0.42634	0.284046	0.286476			131.4	0.808443	0.814689	0.519776	0.527416	0.295596	0.29983	0.170184	0.167946			131.4	0.00619989	0.00870786	-0.00055215	0.00364332	-0.0585608	0	-0.00451161	0.00062058			131.4	0.00487824	-0.0291895	-0.0225014
		131.6	0.753481	0.755589	0.617655	0.625249	0.419644	0.426227	0.284009	0.2864			131.6	0.807334	0.813583	0.51882	0.526701	0.295276	0.299423	0.169714	0.167718			131.6	0.00594371	0.00870786	-0.00055814	0.00364183	-0.0589182	0	-0.00511944	0.00062058			131.6	0.00462643	-0.0291165	-0.023371
		131.8	0.753371	0.755387	0.617541	0.625083	0.419731	0.426113	0.284045	0.286324			131.8	0.805733	0.812479	0.518317	0.525986	0.294521	0.299017	0.169219	0.167491			131.8	0.00567631	0.00870786	-0.00122301	0.00364034	-0.0590561	0	-0.00549164	0.00062058			131.8	0.00443414	-0.0287617	-0.023701
		132	0.752774	0.755186	0.617451	0.624917	0.419758	0.426	0.284126	0.286247			132	0.80471	0.811377	0.517432	0.525272	0.294035	0.298611	0.169072	0.167264			132	0.00530625	0.00870786	-0.001352	0.00363885	-0.0595352	0	-0.00576245	0.00062058			132	0.00340979	-0.0287193	-0.0239946
		132.2	0.752074	0.754985	0.616904	0.62475	0.419931	0.425887	0.283295	0.286171			132.2	0.803451	0.810276	0.516468	0.52456	0.293633	0.298206	0.168711	0.167037			132.2	0.00604456	0.00870786	-0.00107174	0.00363736	-0.0588622	0	-0.00567294	0.00062058			132.2	0.0028428	-0.0283321	-0.0243518
		132.4	0.751867	0.754784	0.616559	0.624584	0.419673	0.425773	0.283245	0.286095			132.4	0.8024	0.809177	0.515683	0.523848	0.292649	0.297801	0.168214	0.16681			132.4	0.00714522	0.00870786	-0.00087625	0.00363587	-0.0578268	0	-0.00470714	0.00062058			132.4	0.00237707	-0.027849	-0.0245144
		132.6	0.751502	0.754583	0.61605	0.624418	0.419641	0.42566	0.282882	0.286019			132.6	0.801612	0.808079	0.514697	0.523137	0.291851	0.297397	0.168159	0.166584			132.6	0.00697545	0.00870786	-0.00112798	0.00363438	-0.0580437	0	-0.00504309	0.00062058			132.6	0.00214904	-0.0280397	-0.0243427
		132.8	0.750879	0.754383	0.615605	0.624251	0.419187	0.425547	0.282788	0.285943			132.8	0.800793	0.806982	0.513642	0.522427	0.291261	0.296993	0.167895	0.166358			132.8	0.00751212	0.00870786	-0.00032362	0.00363289	-0.0573642	0	-0.00445506	0.00062058			132.8	0.00216214	-0.0281466	-0.0244741
		133	0.750626	0.754182	0.615093	0.624085	0.418462	0.425433	0.282284	0.285867			133	0.800289	0.805887	0.513337	0.521719	0.291126	0.29659	0.16756	0.166132			133	0.00766142	0.00870786	-3.69e-05	0.0036314	-0.0566571	0	-0.00396491	0.00062058			133	0.00200268	-0.0285207	-0.02476
		133.2	0.750514	0.753981	0.614348	0.623919	0.417855	0.42532	0.281833	0.285791			133.2	0.798904	0.804794	0.512319	0.521011	0.290798	0.296188	0.167399	0.165906			133.2	0.00786993	0.00870786	0.00040965	0.00362992	-0.0561895	0	-0.00375207	0.00062058			133.2	0.00159284	-0.0288428	-0.0247289
		133.4	0.75046	0.75378	0.613687	0.623753	0.417467	0.425207	0.281104	0.285715			133.4	0.797596	0.803702	0.511413	0.520304	0.290222	0.295786	0.167155	0.165681			133.4	0.00847147	0.00870786	0.00107638	0.00362843	-0.0553945	0	-0.00305585	0.00062058			133.4	0.00187371	-0.0291701	-0.02472
		133.6	0.749794	0.75358	0.613362	0.623587	0.417514	0.425094	0.280795	0.285638			133.6	0.796531	0.802611	0.511019	0.519598	0.289471	0.295385	0.166806	0.165457			133.6	0.00829091	0.00870786	0.00089205	0.00362695	-0.0552835	0	-0.00338138	0.00062058			133.6	0.0018357	-0.0299778	-0.0244797
		133.8	0.749793	0.753379	0.613206	0.623421	0.417	0.424981	0.280224	0.285562			133.8	0.795522	0.801522	0.510481	0.518893	0.289039	0.294984	0.166383	0.165232			133.8	0.00822414	0.00870786	0.00081869	0.00362546	-0.0550887	0	-0.0033054	0.00062058			133.8	0.00186788	-0.0299736	-0.0237263
		134	0.749513	0.753178	0.613064	0.623255	0.416648	0.424867	0.280043	0.285486			134	0.793442	0.800435	0.50975	0.518189	0.288154	0.294584	0.165466	0.165008			134	0.0090104	0.00870786	0.00086213	0.00362398	-0.054492	0	-0.00246921	0.00062058			134	0.00173786	-0.0301201	-0.0230416
		134.2	0.749531	0.752978	0.612786	0.623089	0.416484	0.424754	0.280027	0.28541			134.2	0.792267	0.799349	0.508857	0.517486	0.287603	0.294184	0.165406	0.164784			134.2	0.00932218	0.00870786	0.0011448	0.00362249	-0.0542273	0	-0.00227547	0.00062058			134.2	0.00144604	-0.0306479	-0.0229165
		134.4	0.749457	0.752778	0.612388	0.622923	0.416515	0.424641	0.279993	0.285334			134.4	0.790745	0.798264	0.508068	0.516783	0.286809	0.293785	0.164921	0.16456			134.4	0.00907372	0.00870786	0.0006003	0.00362101	-0.0545771	0	-0.00241023	0.00062058			134.4	0.00142671	-0.0309879	-0.0229212
		134.6	0.749415	0.752577	0.612643	0.622757	0.415891	0.424528	0.279529	0.285258			134.6	0.788948	0.797181	0.507025	0.516082	0.286359	0.293386	0.164635	0.164337			134.6	0.00943352	0.00870786	0.00166199	0.00361953	-0.0542891	0	-0.00195591	0.00062058			134.6	0.00185669	-0.0309554	-0.0230415
		134.8	0.7494	0.752377	0.612479	0.622592	0.415423	0.424415	0.279997	0.285183			134.8	0.788458	0.796099	0.506688	0.515382	0.286245	0.292988	0.164185	0.164114			134.8	0.00928236	0.00870786	0.00170529	0.00361805	-0.0543538	0	-0.00196544	0.00062058			134.8	0.00209022	-0.0312756	-0.0228976
		135	0.748917	0.752177	0.612092	0.622426	0.414805	0.424302	0.280016	0.285107			135	0.786856	0.795019	0.505835	0.514683	0.285983	0.292591	0.163351	0.163891			135	0.0089476	0.00870786	0.00149042	0.00361657	-0.0545061	0	-0.00201951	0.00062058			135	0.00262502	-0.0315482	-0.0233152
		135.2	0.74988	0.751976	0.612337	0.62226	0.414809	0.424189	0.28035	0.285031			135.2	0.785053	0.79394	0.504859	0.513984	0.285392	0.292194	0.163228	0.163669			135.2	0.00882076	0.00870786	0.00137392	0.00361509	-0.0545892	0	-0.00236169	0.00062058			135.2	0.00288962	-0.0311809	-0.0235776
		135.4	0.749853	0.751776	0.612333	0.622095	0.414412	0.424076	0.280257	0.284955			135.4	0.783781	0.792863	0.503897	0.513287	0.28468	0.291797	0.16289	0.163447			135.4	0.00768365	0.00870786	0.00083422	0.00361361	-0.0547081	0	-0.00231446	0.00062058			135.4	0.00269136	-0.0317775	-0.0236116
		135.6	0.750362	0.751576	0.612607	0.621929	0.414512	0.423963	0.280275	0.284879			135.6	0.78276	0.791787	0.503155	0.51259	0.284665	0.291401	0.163044	0.163225			135.6	0.00789001	0.00870786	0.00073925	0.00361213	-0.0549412	0	-0.00206617	0.00062058			135.6	0.00269514	-0.0310782	-0.0237842
		135.8	0.750698	0.751376	0.612841	0.621763	0.414667	0.423851	0.280787	0.284803			135.8	0.781976	0.790713	0.502382	0.511895	0.284326	0.291006	0.163269	0.163004			135.8	0.00811365	0.00870786	0.00026102	0.00361065	-0.0549309	0	-0.00178544	0.00062058			135.8	0.00211725	-0.0306305	-0.0234488
		136	0.750768	0.751176	0.613011	0.621598	0.415461	0.423738	0.281217	0.284727			136	0.781178	0.78964	0.501187	0.5112	0.28391	0.290611	0.162921	0.162783			136	0.00818023	0.00870786	7.916e-05	0.00360917	-0.0549724	0	-0.00160777	0.00062058			136	0.00142002	-0.0309112	-0.0233317
		136.2	0.750698	0.750976	0.612886	0.621432	0.415482	0.423625	0.281191	0.284652			136.2	0.780079	0.788569	0.500317	0.510507	0.283389	0.290217	0.162787	0.162562			136.2	0.00880822	0.00870786	0.00060694	0.00360769	-0.0544262	0	-0.00105167	0.00062058			136.2	0.00146964	-0.0307069	-0.0234353
		136.4	0.75039	0.750776	0.613451	0.621267	0.415577	0.423512	0.281193	0.284576			136.4	0.779171	0.787499	0.499168	0.509814	0.282351	0.289823	0.162243	0.162341			136.4	0.00884985	0.00870786	0.00082344	0.00360622	-0.0543691	0	-0.00070491	0.00062058			136.4	0.00196954	-0.0302712	-0.0229089
		136.6	0.749794	0.750576	0.613194	0.621102	0.415142	0.423399	0.280787	0.2845			136.6	0.778476	0.78643	0.498474	0.509122	0.282023	0.28943	0.162232	0.162121			136.6	0.00891585	0.00870786	0.00100284	0.00360474	-0.0546286	0	-0.00061733	0.00062058			136.6	0.00226694	-0.0299682	-0.0231841
		136.8	0.749336	0.750376	0.613004	0.620936	0.415229	0.423287	0.280579	0.284424			136.8	0.777605	0.785363	0.497822	0.508432	0.281617	0.289037	0.161905	0.161901			136.8	0.00934313	0.00870786	0.00146729	0.00360326	-0.0542789	0	0.00012849	0.00062058			136.8	0.0029211	-0.0293581	-0.0237046
		137	0.749059	0.750177	0.612931	0.620771	0.415019	0.423174	0.280135	0.284349			137	0.776547	0.784298	0.497054	0.507742	0.281273	0.288645	0.162062	0.161681			137	0.00935128	0.00870786	0.00114249	0.00360179	-0.0542019	0	-0.00038182	0.00062058			137	0.00276171	-0.0286898	-0.0249044
		137.2	0.748671	0.749977	0.61291	0.620606	0.415242	0.423061	0.28013	0.284273			137.2	0.775853	0.783233	0.4961	0.507053	0.281228	0.288253	0.161837	0.161462			137.2	0.00972505	0.00870786	0.00177023	0.00360032	-0.0542851	0	0.00015948	0.00062058			137.2	0.00271433	-0.028362	-0.0250952
		137.4	0.748056	0.749777	0.612684	0.620441	0.415096	0.422949	0.279718	0.284197			137.4	0.775358	0.782171	0.495247	0.506365	0.280739	0.287862	0.16133	0.161243			137.4	0.00961494	0.00870786	0.00126882	0.00359884	-0.0542464	0	-0.00017164	0.00062058			137.4	0.00317917	-0.0280495	-0.025263
		137.6	0.747179	0.749578	0.612878	0.620275	0.414717	0.422836	0.279626	0.284122			137.6	0.774753	0.781109	0.494899	0.505678	0.280321	0.287471	0.161216	0.161024			137.6	0.00924983	0.00870786	0.00088603	0.00359737	-0.054797	0	-0.00025394	0.00062058			137.6	0.00295898	-0.0277994	-0.02526
		137.8	0.746534	0.749378	0.612245	0.62011	0.413928	0.422724	0.279096	0.284046			137.8	0.774061	0.78005	0.49419	0.504992	0.279992	0.287081	0.160778	0.160805			137.8	0.00958907	0.00870786	0.00096258	0.0035959	-0.0548718	0	-0.00032759	0.00062058			137.8	0.00270252	-0.0273471	-0.0256754
		138	0.745882	0.749179	0.611777	0.619945	0.413748	0.422611	0.278697	0.28397			138	0.772854	0.778991	0.493453	0.504306	0.279649	0.286692	0.160023	0.160587			138	0.00949261	0.00870786	0.0007901	0.00359442	-0.0548254	0	-0.00039412	0.00062058			138	0.00223022	-0.0274832	-0.0258518
		138.2	0.745519	0.748979	0.611249	0.61978	0.413036	0.422499	0.278161	0.283895			138.2	0.771876	0.777934	0.493009	0.503622	0.27927	0.286303	0.15966	0.160369			138.2	0.00891306	0.00870786	-6.68e-05	0.00359295	-0.0557403	0	-0.00122604	0.00062058			138.2	0.00271248	-0.0278857	-0.0263682
		138.4	0.745242	0.74878	0.611342	0.619615	0.413208	0.422386	0.27786	0.283819			138.4	0.770266	0.776879	0.492468	0.502939	0.278751	0.285914	0.159063	0.160152			138.4	0.00913518	0.00870786	-0.00037873	0.00359148	-0.0555551	0	-0.00089038	0.00062058			138.4	0.00232279	-0.0274703	-0.0266995
		138.6	0.745014	0.748581	0.611212	0.61945	0.412881	0.422274	0.27753	0.283744			138.6	0.768936	0.775825	0.491648	0.502256	0.278612	0.285526	0.158229	0.159934			138.6	0.00915261	0.00870786	4.696e-05	0.00359001	-0.0553063	0	-0.00056001	0.00062058			138.6	0.00194308	-0.0275995	-0.0270849
		138.8	0.74489	0.748381	0.610482	0.619285	0.412469	0.422161	0.27839	0.283668			138.8	0.767476	0.774772	0.491262	0.501575	0.278127	0.285139	0.157609	0.159717			138.8	0.00867747	0.00870786	-0.00058779	0.00358854	-0.0554287	0	-0.00114061	0.00062058			138.8	0.00214337	-0.0279388	-0.0271961
		139	0.745113	0.748182	0.610572	0.619121	0.412442	0.422049	0.277978	0.283593			139	0.766165	0.773721	0.490362	0.500894	0.277272	0.284752	0.156552	0.159501			139	0.00837059	0.00870786	-0.00082168	0.00358707	-0.0554658	0	-0.00089789	0.00062058			139	0.00231965	-0.0278599	-0.0271384
		139.2	0.746171	0.747983	0.610821	0.618956	0.412737	0.421937	0.278324	0.283517			139.2	0.765242	0.772671	0.489811	0.500215	0.276715	0.284366	0.155838	0.159284			139.2	0.00835743	0.00870786	-0.00070709	0.0035856	-0.0553726	0	-0.00149959	0.00062058			139.2	0.0013156	-0.0279373	-0.0269482
		139.4	0.746111	0.747784	0.610913	0.618791	0.412651	0.421824	0.278459	0.283442			139.4	0.764152	0.771622	0.489093	0.499536	0.276465	0.28398	0.155896	0.159068			139.4	0.00775596	0.00870786	-0.00116994	0.00358414	-0.0556021	0	-0.00189263	0.00062058			139.4	0.00093428	-0.0282081	-0.0267359
		139.6	0.746215	0.747585	0.610922	0.618626	0.412891	0.421712	0.278792	0.283366			139.6	0.763394	0.770575	0.488288	0.498858	0.276299	0.283595	0.155895	0.158852			139.6	0.008131	0.00870786	-0.00123955	0.00358267	-0.0556714	0	-0.00189643	0.00062058			139.6	0.00070588	-0.0282761	-0.026505
		139.8	0.746469	0.747386	0.61132	0.618462	0.413355	0.4216	0.27929	0.283291			139.8	0.762566	0.76953	0.487464	0.498181	0.276167	0.28321	0.155635	0.158637			139.8	0.00729042	0.00870786	-0.00102167	0.0035812	-0.0559236	0	-0.00225724	0.00062058			139.8	4.271e-05	-0.0284549	-0.025685
		140	0.746349	0.747187	0.611043	0.618297	0.413983	0.421488	0.27941	0.283215			140	0.761197	0.768486	0.486838	0.497505	0.275606	0.282826	0.1554	0.158422			140	0.00714716	0.00870786	-0.00036192	0.00357974	-0.0559422	0	-0.00199321	0.00062058			140	-7.025e-05	-0.0289265	-0.0251968
		140.2	0.74622	0.746988	0.610899	0.618132	0.413857	0.421375	0.279369	0.28314			140.2	0.760377	0.767443	0.485776	0.49683	0.274922	0.282442	0.155452	0.158207			140.2	0.00704065	0.00870786	-6.31e-05	0.00357827	-0.0559549	0	-0.00234404	0.00062058			140.2	1.628e-05	-0.0290766	-0.0249687
		140.4	0.746115	0.746789	0.611152	0.617968	0.414021	0.421263	0.278806	0.283065			140.4	0.759234	0.766402	0.484879	0.496156	0.274494	0.282059	0.155447	0.157992			140.4	0.0068352	0.00870786	-0.0002851	0.00357681	-0.0561665	0	-0.00256827	0.00062058			140.4	0.00012239	-0.029175	-0.0245855
		140.6	0.745871	0.74659	0.610748	0.617803	0.413818	0.421151	0.27832	0.282989			140.6	0.758398	0.765362	0.484398	0.495483	0.273459	0.281676	0.155294	0.157778			140.6	0.00681558	0.00870786	-0.00017412	0.00357534	-0.0564254	0	-0.00254081	0.00062058			140.6	-0.0003033	-0.0290095	-0.0247564
		140.8	0.746126	0.746392	0.610494	0.617639	0.413818	0.421039	0.278172	0.282914			140.8	0.757536	0.764323	0.483211	0.494811	0.273	0.281294	0.154989	0.157564			140.8	0.00667681	0.00870786	0.00052278	0.00357388	-0.0563434	0	-0.00252732	0.00062058			140.8	-0.0004777	-0.0293062	-0.0247627
		141	0.746074	0.746193	0.610432	0.617474	0.413504	0.420927	0.278121	0.282839			141	0.75672	0.763286	0.482094	0.494139	0.272376	0.280912	0.154983	0.15735			141	0.00635278	0.00870786	0.00019743	0.00357242	-0.0564852	0	-0.00308396	0.00062058			141	-0.0011329	-0.0295884	-0.0253769
		141.2	0.746045	0.745994	0.609863	0.61731	0.413317	0.420815	0.27792	0.282763			141.2	0.755883	0.762251	0.481423	0.493469	0.271739	0.280531	0.154718	0.157136			141.2	0.00630047	0.00870786	0.00065416	0.00357095	-0.0563878	0	-0.00277966	0.00062058			141.2	-0.0010607	-0.02982	-0.0255701
		141.4	0.745984	0.745796	0.609762	0.617146	0.413204	0.420703	0.27779	0.282688			141.4	0.754748	0.761216	0.481061	0.492799	0.270929	0.28015	0.154716	0.156923			141.4	0.00592505	0.00870786	5.679e-05	0.00356949	-0.0566981	0	-0.0026669	0.00062058			141.4	-0.001237	-0.0296569	-0.0257323
		141.6	0.745594	0.745597	0.609105	0.616981	0.412701	0.420591	0.277572	0.282613			141.6	0.753674	0.760183	0.480411	0.492131	0.270029	0.27977	0.154633	0.15671			141.6	0.00527389	0.00870786	1.462e-05	0.00356803	-0.0568398	0	-0.00283945	0.00062058			141.6	-0.0015833	-0.029566	-0.0262409
		141.8	0.745035	0.745399	0.607967	0.616817	0.412478	0.420479	0.276872	0.282537			141.8	0.751839	0.759152	0.47957	0.491463	0.269058	0.27939	0.15396	0.156497			141.8	0.00526652	0.00870786	-0.00034731	0.00356657	-0.0569199	0	-0.00318254	0.00062058			141.8	-0.0016271	-0.0299812	-0.0263779
		142	0.744853	0.7452	0.608176	0.616653	0.41254	0.420367	0.27674	0.282462			142	0.749952	0.758122	0.478308	0.490796	0.268239	0.279011	0.152777	0.156285			142	0.00532283	0.00870786	-0.00117582	0.00356511	-0.0571856	0	-0.00332878	0.00062058			142	-0.001677	-0.0305651	-0.0265795
		142.2	0.744827	0.745002	0.607711	0.616489	0.412574	0.420255	0.276433	0.282387			142.2	0.748974	0.757093	0.477606	0.49013	0.267783	0.278633	0.152037	0.156073			142.2	0.00569487	0.00870786	-0.00188996	0.00356365	-0.0572351	0	-0.00336834	0.00062058			142.2	-0.0014886	-0.0306144	-0.0265044
		142.4	0.744545	0.744803	0.607453	0.616325	0.412325	0.420143	0.276351	0.282312			142.4	0.747769	0.756066	0.476746	0.489465	0.26706	0.278255	0.151518	0.155861			142.4	0.00654633	0.00870786	-0.00170613	0.00356219	-0.0565698	0	-0.00252666	0.00062058			142.4	-0.0020217	-0.0305201	-0.0268171
		142.6	0.744357	0.744605	0.607484	0.616161	0.412213	0.420031	0.276635	0.282237			142.6	0.746746	0.75504	0.476153	0.488801	0.266475	0.277877	0.150823	0.15565			142.6	0.00590397	0.00870786	-0.0022022	0.00356073	-0.0570767	0	-0.0029804	0.00062058			142.6	-0.0019341	-0.0310791	-0.0271898
		142.8	0.744073	0.744407	0.606981	0.615997	0.41162	0.419919	0.276488	0.282162			142.8	0.745988	0.754016	0.475873	0.488138	0.265784	0.2775	0.150175	0.155439			142.8	0.00634189	0.00870786	-0.00204369	0.00355928	-0.0569227	0	-0.00293539	0.00062058			142.8	-0.0016925	-0.0314476	-0.0273043
		143	0.743609	0.744209	0.606599	0.615833	0.411791	0.419808	0.276028	0.282087			143	0.745356	0.752993	0.4754	0.487475	0.26549	0.277124	0.149432	0.155228			143	0.00636669	0.00870786	-0.00193164	0.00355782	-0.0568083	0	-0.00274042	0.00062058			143	-0.0022429	-0.0314272	-0.0273435
		143.2	0.743159	0.744011	0.606357	0.615669	0.411343	0.419696	0.276249	0.282011			143.2	0.744671	0.751971	0.474192	0.486814	0.265278	0.276748	0.148771	0.155017			143.2	0.00715474	0.00870786	-0.00109358	0.00355636	-0.056453	0	-0.00261959	0.00062058			143.2	-0.002711	-0.0318613	-0.0276677
		143.4	0.742897	0.743813	0.606223	0.615505	0.411075	0.419584	0.276343	0.281936			143.4	0.743802	0.750951	0.473466	0.486153	0.265265	0.276372	0.149108	0.154807			143.4	0.00684328	0.00870786	-0.00164419	0.00355491	-0.0568726	0	-0.00301793	0.00062058			143.4	-0.0021043	-0.0323798	-0.0277093
		143.6	0.741913	0.743615	0.605513	0.615341	0.41073	0.419472	0.275872	0.281861			143.6	0.742914	0.749932	0.472797	0.485494	0.26526	0.275997	0.148938	0.154597			143.6	0.00702704	0.00870786	-0.00115639	0.00355345	-0.0569462	0	-0.0026625	0.00062058			143.6	-0.0017827	-0.0325939	-0.027603
		143.8	0.741223	0.743417	0.605711	0.615177	0.410522	0.419361	0.275879	0.281786			143.8	0.742417	0.748914	0.472382	0.484835	0.265585	0.275623	0.148583	0.154387			143.8	0.00698422	0.00870786	-0.00017971	0.003552	-0.056639	0	-0.00214713	0.00062058			143.8	-0.002032	-0.0324875	-0.0269611
		144	0.740829	0.743219	0.605146	0.615013	0.410335	0.419249	0.275731	0.281711			144	0.741865	0.747898	0.472348	0.484177	0.265567	0.275249	0.148671	0.154177			144	0.00817557	0.00870786	0.00104053	0.00355054	-0.0559386	0	-0.00152996	0.00062058			144	-0.0016672	-0.0324852	-0.026971
		144.2	0.740494	0.743021	0.605095	0.61485	0.410366	0.419138	0.275232	0.281636			144.2	0.741233	0.746883	0.471126	0.48352	0.265196	0.274875	0.148047	0.153968			144.2	0.0081914	0.00870786	0.00137635	0.00354909	-0.0558638	0	-0.00155382	0.00062058			144.2	-0.0012854	-0.0323495	-0.0275074
		144.4	0.740463	0.742823	0.604595	0.614686	0.40987	0.419026	0.274239	0.281561			144.4	0.740483	0.74587	0.47063	0.482864	0.265003	0.274502	0.14774	0.153759			144.4	0.00830861	0.00870786	0.00210325	0.00354764	-0.0558553	0	-0.00133784	0.00062058			144.4	-0.0010622	-0.0326216	-0.0276239
		144.6	0.739934	0.742625	0.604256	0.614522	0.409411	0.418914	0.274418	0.281486			144.6	0.739825	0.744858	0.469516	0.482209	0.264345	0.27413	0.147633	0.153551			144.6	0.00902488	0.00870786	0.00288974	0.00354619	-0.0551287	0	-0.00056692	0.00062058			144.6	-0.0013161	-0.0319289	-0.027246
		144.8	0.739993	0.742428	0.604343	0.614359	0.408928	0.418803	0.274061	0.281411			144.8	0.73863	0.743847	0.468624	0.481555	0.263974	0.273758	0.14783	0.153342			144.8	0.00967383	0.00870786	0.0035657	0.00354473	-0.0552993	0	-0.00018676	0.00062058			144.8	-0.0012699	-0.0315557	-0.0276379
		145	0.74006	0.74223	0.604335	0.614195	0.408916	0.418691	0.274019	0.281337			145	0.737209	0.742838	0.468049	0.480901	0.263159	0.273386	0.147832	0.153134			145	0.0100813	0.00870786	0.00287604	0.00354328	-0.0552005	0	-0.00012343	0.00062058			145	-0.0017734	-0.031146	-0.0277368
		145.2	0.740202	0.742033	0.604458	0.614032	0.408871	0.41858	0.273888	0.281262			145.2	0.735484	0.74183	0.467611	0.480249	0.262687	0.273015	0.147382	0.152927			145.2	0.0104437	0.00870786	0.002917	0.00354183	-0.0548076	0	0.0003602	0.00062058			145.2	-0.0016562	-0.0303467	-0.0283699
		145.4	0.740255	0.741835	0.604674	0.613868	0.409174	0.418469	0.273609	0.281187			145.4	0.734244	0.740823	0.466839	0.479597	0.262116	0.272645	0.147047	0.152719			145.4	0.0104192	0.00870786	0.00296013	0.00354038	-0.0543822	0	0.00080654	0.00062058			145.4	-0.0019351	-0.0296913	-0.0282158
		145.6	0.740154	0.741638	0.60464	0.613705	0.408785	0.418357	0.273303	0.281112			145.6	0.732905	0.739818	0.465227	0.478946	0.261423	0.272275	0.146295	0.152512			145.6	0.0105231	0.00870786	0.00316688	0.00353893	-0.0541291	0	0.00091869	0.00062058			145.6	-0.0019116	-0.0292511	-0.0283134
		145.8	0.740049	0.74144	0.604675	0.613542	0.409012	0.418246	0.27312	0.281037			145.8	0.731447	0.738814	0.464457	0.478296	0.260995	0.271906	0.145538	0.152305			145.8	0.0107854	0.00870786	0.0026808	0.00353748	-0.0543302	0	0.0010716	0.00062058			145.8	-0.0018804	-0.0295747	-0.0280265
		146	0.74036	0.741243	0.60494	0.613378	0.408779	0.418134	0.273003	0.280962			146	0.730428	0.737812	0.463712	0.477648	0.260202	0.271537	0.144683	0.152098			146	0.0110304	0.00870786	0.00297433	0.00353604	-0.054208	0	0.00090514	0.00062058			146	-0.0020222	-0.0294956	-0.0284509
		146.2	0.740149	0.741045	0.604982	0.613215	0.408558	0.418023	0.272492	0.280887			146.2	0.729754	0.736811	0.462975	0.476999	0.259683	0.271168	0.144524	0.151892			146.2	0.0111067	0.00870786	0.00263775	0.00353459	-0.0541906	0	0.00055055	0.00062058			146.2	-0.002564	-0.0292531	-0.0282427
		146.4	0.740346	0.740848	0.604987	0.613052	0.408256	0.417912	0.272462	0.280813			146.4	0.728779	0.735811	0.462341	0.476352	0.258954	0.2708	0.144498	0.151686			146.4	0.0111939	0.00870786	0.00230838	0.00353314	-0.0545081	0	0.00093682	0.00062058			146.4	-0.0024738	-0.029345	-0.0286903
		146.6	0.740332	0.740651	0.604997	0.612889	0.408252	0.417801	0.272455	0.280738			146.6	0.728277	0.734813	0.461781	0.475706	0.258139	0.270433	0.144316	0.15148			146.6	0.0107921	0.00870786	0.00229826	0.0035317	-0.054477	0	0.00084801	0.00062058			146.6	-0.0027425	-0.0298362	-0.0291595
		146.8	0.740145	0.740454	0.604339	0.612725	0.407838	0.417689	0.272093	0.280663			146.8	0.727567	0.733816	0.461396	0.47506	0.257261	0.270066	0.143219	0.151274			146.8	0.0108331	0.00870786	0.00243547	0.00353025	-0.054114	0	0.00108705	0.00062058			146.8	-0.0029481	-0.0301096	-0.0289792
		147	0.740209	0.740257	0.604366	0.612562	0.40805	0.417578	0.27246	0.280588			147	0.726739	0.73282	0.460452	0.474416	0.256543	0.269699	0.142478	0.151069			147	0.0100932	0.00870786	0.00213226	0.00352881	-0.0540079	0	0.0009721	0.00062058			147	-0.0034873	-0.0307823	-0.0291427
		147.2	0.740223	0.74006	0.604163	0.612399	0.407523	0.417467	0.272557	0.280514			147.2	0.726266	0.731826	0.459881	0.473772	0.255997	0.269334	0.142353	0.150864			147.2	0.01011	0.00870786	0.002574	0.00352736	-0.0540762	0	0.00115835	0.00062058			147.2	-0.0031495	-0.0313829	-0.0293734
		147.4	0.739964	0.739863	0.603961	0.612236	0.40797	0.417356	0.272648	0.280439			147.4	0.725739	0.730833	0.459356	0.473129	0.255809	0.268968	0.142321	0.150659			147.4	0.00923983	0.00870786	0.00217731	0.00352592	-0.054417	0	0.00081471	0.00062058			147.4	-0.0029996	-0.0320585	-0.02903
		147.6	0.739172	0.739666	0.60338	0.612073	0.407953	0.417245	0.27241	0.280364			147.6	0.725148	0.729841	0.458942	0.472487	0.255576	0.268603	0.141833	0.150455			147.6	0.00906791	0.00870786	0.00266287	0.00352447	-0.0539723	0	0.00097321	0.00062058			147.6	-0.0027835	-0.0318687	-0.0290111
		147.8	0.738925	0.739469	0.603752	0.61191	0.408144	0.417134	0.272922	0.28029			147.8	0.725031	0.728851	0.458881	0.471846	0.255274	0.268239	0.141347	0.150251			147.8	0.008726	0.00870786	0.00261556	0.00352303	-0.053908	0	0.00050768	0.00062058			147.8	-0.0027843	-0.0315209	-0.0287965
		148	0.738645	0.739272	0.602707	0.611747	0.408089	0.417023	0.272315	0.280215			148	0.724273	0.727862	0.458261	0.471206	0.25531	0.267875	0.141292	0.150047			148	0.00947529	0.00870786	0.00332897	0.00352159	-0.0529647	0	0.00044638	0.00062058			148	-0.0022166	-0.0315135	-0.0286187
		148.2	0.737904	0.739075	0.60255	0.611585	0.40815	0.416912	0.272386	0.280141			148.2	0.723331	0.726874	0.456884	0.470567	0.254836	0.267511	0.141344	0.149843			148.2	0.00858751	0.00870786	0.00276775	0.00352015	-0.0537802	0	-0.00011554	0.00062058			148.2	-0.0021259	-0.031039	-0.0289877
		148.4	0.737054	0.738878	0.601651	0.611422	0.407817	0.416801	0.272335	0.280066			148.4	0.722568	0.725888	0.456514	0.469928	0.254577	0.267148	0.141829	0.14964			148.4	0.00827513	0.00870786	0.00205685	0.00351871	-0.0545511	0	-0.00082128	0.00062058			148.4	-0.002731	-0.0315831	-0.0284459
		148.6	0.736761	0.738682	0.601529	0.611259	0.408061	0.41669	0.272844	0.279992			148.6	0.721448	0.724903	0.455913	0.46929	0.254462	0.266786	0.14224	0.149437			148.6	0.00879259	0.00870786	0.00138929	0.00351727	-0.0544163	0	-0.00083363	0.00062058			148.6	-0.0037574	-0.0309731	-0.028007
		148.8	0.736404	0.738485	0.601315	0.611096	0.407803	0.416579	0.272784	0.279917			148.8	0.720149	0.723919	0.455616	0.468654	0.253535	0.266424	0.142282	0.149234			148.8	0.0091033	0.00870786	0.00072661	0.00351583	-0.0551203	0	-0.00103164	0.00062058			148.8	-0.0042834	-0.030936	-0.0278998
		149	0.736517	0.738288	0.601078	0.610934	0.40725	0.416468	0.272972	0.279842			149	0.719163	0.722937	0.455046	0.468018	0.253357	0.266062	0.142002	0.149032			149	0.00969489	0.00870786	0.00061404	0.00351439	-0.05496	0	-0.0009608	0.00062058			149	-0.0045899	-0.0310493	-0.0278646
		149.2	0.73638	0.738092	0.600954	0.610771	0.406983	0.416357	0.272735	0.279768			149.2	0.718298	0.721956	0.45431	0.467383	0.253518	0.265701	0.141683	0.14883			149.2	0.0097401	0.00870786	0.00078287	0.00351295	-0.0548673	0	-0.00129187	0.00062058			149.2	-0.0046583	-0.0309066	-0.0280571
		149.4	0.736374	0.737895	0.600347	0.610608	0.406891	0.416246	0.272241	0.279693			149.4	0.717211	0.720977	0.453546	0.466749	0.253371	0.265341	0.141501	0.148628			149.4	0.00946944	0.00870786	0.00055067	0.00351151	-0.0553634	0	-0.00172008	0.00062058			149.4	-0.0053169	-0.0305869	-0.0275528
		149.6	0.736354	0.737699	0.600009	0.610446	0.406398	0.416135	0.272232	0.279619			149.6	0.715911	0.719998	0.452509	0.466115	0.252819	0.264981	0.140946	0.148426			149.6	0.00958492	0.00870786	0.00023175	0.00351007	-0.055574	0	-0.00191047	0.00062058			149.6	-0.0057344	-0.0307616	-0.0274254
		149.8	0.735553	0.737503	0.599408	0.610283	0.405882	0.416025	0.271834	0.279545			149.8	0.714742	0.719021	0.452128	0.465483	0.252583	0.264621	0.140504	0.148225			149.8	0.00953469	0.00870786	-1.98e-05	0.00350864	-0.0556349	0	-0.00181203	0.00062058			149.8	-0.0062317	-0.0305528	-0.0275303
		150	0.734912	0.737306	0.598783	0.610121	0.405185	0.415914	0.271871	0.27947			150	0.713662	0.718046	0.451619	0.464851	0.252495	0.264262	0.14035	0.148024			150	0.00977747	0.00870786	0.00033046	0.0035072	-0.0554251	0	-0.00218138	0.00062058			150	-0.0066213	-0.030668	-0.0277377
		150.2	0.734654	0.73711	0.598519	0.609958	0.404896	0.415803	0.272043	0.279396			150.2	0.712982	0.717071	0.450991	0.464221	0.252436	0.263904	0.140093	0.147823			150.2	0.00994007	0.00870786	0.00024106	0.00350576	-0.0554506	0	-0.00216163	0.00062058			150.2	-0.0062774	-0.0309604	-0.0276442
		150.4	0.734434	0.736914	0.597847	0.609796	0.404044	0.415693	0.271632	0.279321			150.4	0.712048	0.716099	0.450089	0.463591	0.251845	0.263546	0.139821	0.147622			150.4	0.0103439	0.00870786	0.00068988	0.00350433	-0.054989	0	-0.0011979	0.00062058			150.4	-0.0059856	-0.0306723	-0.0277177
		150.6	0.734012	0.736718	0.597919	0.609634	0.403171	0.415582	0.271484	0.279247			150.6	0.711206	0.715127	0.44913	0.462962	0.251221	0.263188	0.139215	0.147422			150.6	0.0100955	0.00870786	0.00099889	0.00350289	-0.054938	0	-0.00153786	0.00062058			150.6	-0.0061234	-0.0313644	-0.028117
		150.8	0.734132	0.736522	0.597825	0.609471	0.402787	0.415471	0.271355	0.279173			150.8	0.709785	0.714157	0.447727	0.462334	0.24996	0.262831	0.137816	0.147222			150.8	0.00993018	0.00870786	0.0008953	0.00350146	-0.0551819	0	-0.00138919	0.00062058			150.8	-0.0061794	-0.0312747	-0.0282035
		151	0.73401	0.736326	0.59797	0.609309	0.402773	0.415361	0.271531	0.279098			151	0.708997	0.713188	0.446432	0.461706	0.249315	0.262474	0.137255	0.147022			151	0.00932337	0.00870786	0.0010833	0.00350003	-0.0553669	0	-0.00151819	0.00062058			151	-0.005969	-0.0315816	-0.0284785
		151.2	0.733885	0.73613	0.598076	0.609147	0.402483	0.41525	0.271974	0.279024			151.2	0.708305	0.71222	0.445939	0.46108	0.24858	0.262118	0.136916	0.146823			151.2	0.00986158	0.00870786	0.00141938	0.00349859	-0.0549967	0	-0.00113905	0.00062058			151.2	-0.005677	-0.0318155	-0.0284243
		151.4	0.733513	0.735934	0.598106	0.608985	0.402977	0.41514	0.271806	0.27895			151.4	0.707182	0.711254	0.444515	0.460454	0.248033	0.261762	0.136042	0.146623			151.4	0.00943369	0.00870786	0.00181151	0.00349716	-0.0549695	0	-0.00125622	0.00062058			151.4	-0.0056563	-0.0317992	-0.0290078
		151.6	0.733511	0.735738	0.598558	0.608823	0.403241	0.415029	0.271974	0.278876			151.6	0.705932	0.710288	0.443816	0.459829	0.247228	0.261407	0.135357	0.146424			151.6	0.0098302	0.00870786	0.00254689	0.00349573	-0.0541934	0	-0.00065441	0.00062058			151.6	-0.0055333	-0.0312583	-0.0293474
		151.8	0.733496	0.735542	0.598839	0.608661	0.403504	0.414919	0.272063	0.278801			151.8	0.704952	0.709325	0.443296	0.459205	0.246525	0.261053	0.13497	0.146226			151.8	0.00927836	0.00870786	0.00252927	0.0034943	-0.0543779	0	-0.00105546	0.00062058			151.8	-0.0054438	-0.031056	-0.0292955
		152	0.732999	0.735346	0.598527	0.608499	0.40342	0.414808	0.27152	0.278727			152	0.703992	0.708362	0.442455	0.458582	0.246193	0.260698	0.135154	0.146027			152	0.0090501	0.00870786	0.00259182	0.00349287	-0.0541899	0	-0.00096357	0.00062058			152	-0.0055203	-0.0315042	-0.0292321
		152.2	0.73258	0.73515	0.599455	0.608337	0.403846	0.414698	0.271606	0.278653			152.2	0.703083	0.707401	0.441532	0.45796	0.245475	0.260345	0.135303	0.145829			152.2	0.00855762	0.00870786	0.00244408	0.00349144	-0.0546467	0	-0.00129091	0.00062058			152.2	-0.0060648	-0.0313964	-0.0294661
		152.4	0.732927	0.734955	0.599919	0.608175	0.404355	0.414587	0.271645	0.278579			152.4	0.702062	0.706441	0.441359	0.457339	0.245069	0.259991	0.135065	0.145631			152.4	0.0089616	0.00870786	0.00236269	0.00349001	-0.0546421	0	-0.00118821	0.00062058			152.4	-0.0061436	-0.0314264	-0.0291396
		152.6	0.733269	0.734759	0.600477	0.608013	0.404957	0.414477	0.27183	0.278505			152.6	0.700716	0.705483	0.440915	0.456718	0.244487	0.259639	0.134674	0.145434			152.6	0.00922218	0.00870786	0.00248086	0.00348858	-0.0544257	0	-0.00075374	0.00062058			152.6	-0.0066146	-0.0309613	-0.0293165
		152.8	0.732752	0.734563	0.600146	0.607851	0.404662	0.414367	0.271284	0.27843			152.8	0.699355	0.704525	0.44019	0.456098	0.243129	0.259286	0.134155	0.145236			152.8	0.00920689	0.00870786	0.00287427	0.00348715	-0.0543122	0	-0.00059696	0.00062058			152.8	-0.0068047	-0.0309224	-0.0290635
		153	0.733154	0.734368	0.600291	0.607689	0.404931	0.414256	0.270957	0.278356			153	0.69848	0.70357	0.44	0.45548	0.243103	0.258935	0.134398	0.145039			153	0.00887695	0.00870786	0.00268478	0.00348573	-0.0543671	0	-0.00108349	0.00062058			153	-0.0069574	-0.0310102	-0.0294956
		153.2	0.733123	0.734172	0.600187	0.607527	0.405399	0.414146	0.270738	0.278282			153.2	0.697464	0.702615	0.439267	0.454862	0.243029	0.258583	0.134318	0.144842			153.2	0.00823805	0.00870786	0.0020935	0.0034843	-0.0546997	0	-0.00142431	0.00062058			153.2	-0.0074435	-0.0309975	-0.028934
		153.4	0.733515	0.733977	0.599836	0.607366	0.405556	0.414036	0.270477	0.278208			153.4	0.69615	0.701662	0.439078	0.454244	0.243265	0.258232	0.134194	0.144646			153.4	0.00705754	0.00870786	0.00104181	0.00348287	-0.0552856	0	-0.0018085	0.00062058			153.4	-0.0076116	-0.0309731	-0.0289881
		153.6	0.732593	0.733781	0.599089	0.607204	0.405196	0.413926	0.270366	0.278134			153.6	0.695352	0.70071	0.438508	0.453628	0.242932	0.257882	0.13383	0.14445			153.6	0.00709343	0.00870786	0.00151945	0.00348145	-0.0546823	0	-0.00145151	0.00062058			153.6	-0.0076932	-0.0312878	-0.0290108
		153.8	0.732045	0.733586	0.598573	0.607042	0.404715	0.413815	0.27036	0.27806			153.8	0.694659	0.699759	0.438425	0.453013	0.243587	0.257532	0.133854	0.144254			153.8	0.00667901	0.00870786	0.00119745	0.00348002	-0.0547253	0	-0.00108977	0.00062058			153.8	-0.0079063	-0.0307805	-0.0291202
		154	0.732376	0.733391	0.598594	0.606881	0.404803	0.413705	0.270757	0.277986			154	0.694046	0.698809	0.438169	0.452398	0.243631	0.257183	0.133875	0.144058			154	0.00661949	0.00870786	0.00075325	0.0034786	-0.0545183	0	-0.00097022	0.00062058			154	-0.0078508	-0.0311943	-0.0290209
		154.2	0.732343	0.733196	0.598466	0.606719	0.404008	0.413595	0.270441	0.277912			154.2	0.693074	0.697861	0.437399	0.451784	0.243145	0.256834	0.133308	0.143863			154.2	0.00717199	0.00870786	0.00066743	0.00347717	-0.0540551	0	-0.00064954	0.00062058			154.2	-0.0073872	-0.0311615	-0.029209
		154.4	0.732171	0.733	0.598147	0.606558	0.403447	0.413485	0.269882	0.277838			154.4	0.692138	0.696914	0.436484	0.451171	0.242894	0.256485	0.133275	0.143667			154.4	0.00720026	0.00870786	0.0002501	0.00347575	-0.0538021	0	-0.00023908	0.00062058			154.4	-0.0076561	-0.0308772	-0.0288179
		154.6	0.732218	0.732805	0.59846	0.606396	0.403086	0.413375	0.270028	0.277764			154.6	0.691258	0.695969	0.435876	0.450559	0.242252	0.256137	0.133151	0.143472			154.6	0.00727076	0.00870786	-0.00024866	0.00347433	-0.0541047	0	-0.00061081	0.00062058			154.6	-0.0072462	-0.0313147	-0.0290119
		154.8	0.731929	0.73261	0.597871	0.606235	0.402881	0.413265	0.269715	0.27769			154.8	0.690373	0.695024	0.435117	0.449948	0.241599	0.25579	0.13195	0.143278			154.8	0.00763456	0.00870786	6.345e-05	0.00347291	-0.0538564	0	-0.00043726	0.00062058			154.8	-0.0065895	-0.0312259	-0.0287757
		155	0.731811	0.732415	0.597707	0.606073	0.402911	0.413155	0.269368	0.277616			155	0.689816	0.694081	0.435517	0.449337	0.242099	0.255443	0.131714	0.143083			155	0.00750536	0.00870786	1.82e-06	0.00347148	-0.0539127	0	-0.00044758	0.00062058			155	-0.0061193	-0.0315631	-0.028496
		155.2	0.731717	0.73222	0.59751	0.605912	0.40239	0.413045	0.26952	0.277542			155.2	0.689093	0.693139	0.435223	0.448727	0.241485	0.255096	0.131429	0.142889			155.2	0.00852236	0.00870786	0.000334	0.00347006	-0.0532501	0	0.00022773	0.00062058			155.2	-0.0059174	-0.0320078	-0.0285492
		155.4	0.731388	0.732025	0.597846	0.605751	0.402641	0.412935	0.269479	0.277468			155.4	0.687986	0.692199	0.434155	0.448119	0.240979	0.25475	0.130683	0.142695			155.4	0.00863134	0.00870786	0.00110064	0.00346864	-0.0532539	0	0.00033769	0.00062058			155.4	-0.005988	-0.0319793	-0.0284871
		155.6	0.731076	0.73183	0.597835	0.60559	0.401981	0.412825	0.269368	0.277395			155.6	0.687548	0.69126	0.43412	0.44751	0.240357	0.254404	0.130827	0.142502			155.6	0.00887361	0.00870786	0.00193934	0.00346722	-0.0530538	0	0.00087377	0.00062058			155.6	-0.0062609	-0.0321768	-0.0281172
		155.8	0.730837	0.731636	0.597507	0.605428	0.401576	0.412715	0.268943	0.277321			155.8	0.687366	0.690322	0.434214	0.446903	0.240212	0.254059	0.13107	0.142308			155.8	0.00872783	0.00870786	0.00177293	0.0034658	-0.0537324	0	0.00014096	0.00062058			155.8	-0.006195	-0.0324754	-0.028576
		156	0.73039	0.731441	0.597548	0.605267	0.401203	0.412605	0.268398	0.277247			156	0.686495	0.689385	0.43341	0.446297	0.239508	0.253714	0.131158	0.142115			156	0.00915863	0.00870786	0.00188216	0.00346438	-0.0540622	0	-0.00016662	0.00062058			156	-0.0061668	-0.0326528	-0.0291103
		156.2	0.730573	0.731246	0.598132	0.605106	0.401672	0.412495	0.268408	0.277173			156.2	0.685656	0.68845	0.43256	0.445691	0.238788	0.25337	0.130722	0.141922			156.2	0.0101615	0.00870786	0.0021486	0.00346297	-0.0543407	0	-0.00036087	0.00062058			156.2	-0.006637	-0.0328122	-0.029278
		156.4	0.730814	0.731052	0.598318	0.604945	0.402221	0.412386	0.268626	0.277099			156.4	0.684145	0.687516	0.431901	0.445087	0.237875	0.253026	0.13024	0.14173			156.4	0.0105996	0.00870786	0.00263543	0.00346155	-0.0544403	0	-0.0001243	0.00062058			156.4	-0.0064839	-0.0329345	-0.0292316
		156.6	0.730641	0.730857	0.597639	0.604784	0.402443	0.412276	0.268038	0.277026			156.6	0.682791	0.686583	0.431292	0.444483	0.236594	0.252683	0.13013	0.141538			156.6	0.0104237	0.00870786	0.00266524	0.00346013	-0.054689	0	-0.00015046	0.00062058			156.6	-0.0068656	-0.0331373	-0.0294209
		156.8	0.730286	0.730662	0.597364	0.604623	0.402602	0.412166	0.267365	0.276952			156.8	0.681881	0.685651	0.429981	0.44388	0.235634	0.25234	0.129716	0.141345			156.8	0.0103328	0.00870786	0.00301991	0.00345872	-0.0543443	0	-0.00064495	0.00062058			156.8	-0.006902	-0.033336	-0.0291711
		157	0.730359	0.730468	0.596973	0.604462	0.402713	0.412056	0.267483	0.276878			157	0.680896	0.684721	0.429335	0.443277	0.2357	0.251998	0.13008	0.141154			157	0.0102802	0.00870786	0.00249606	0.0034573	-0.0545449	0	-0.00111864	0.00062058			157	-0.0070151	-0.0331939	-0.0294987
		157.2	0.730242	0.730273	0.596411	0.604301	0.402182	0.411947	0.267286	0.276804			157.2	0.68004	0.683792	0.428365	0.442676	0.235293	0.251656	0.129731	0.140962			157.2	0.010074	0.00870786	0.00236234	0.00345588	-0.054585	0	-0.00122218	0.00062058			157.2	-0.0071533	-0.0332485	-0.0295613
		157.4	0.729911	0.730079	0.595917	0.60414	0.401943	0.411837	0.267145	0.276731			157.4	0.67883	0.682864	0.427446	0.442075	0.234785	0.251314	0.129124	0.140771			157.4	0.0100057	0.00870786	0.00222501	0.00345447	-0.0542414	0	-0.00104384	0.00062058			157.4	-0.0079302	-0.0334961	-0.0300355
		157.6	0.72951	0.729885	0.595471	0.603979	0.401763	0.411727	0.267717	0.276657			157.6	0.678088	0.681937	0.426458	0.441475	0.234079	0.250973	0.12872	0.14058			157.6	0.0105265	0.00870786	0.00255044	0.00345306	-0.0535895	0	-0.00070891	0.00062058			157.6	-0.008539	-0.0335444	-0.0301531
		157.8	0.730072	0.72969	0.595913	0.603819	0.402025	0.411618	0.268247	0.276583			157.8	0.677052	0.681012	0.425594	0.440876	0.233564	0.250633	0.128054	0.140389			157.8	0.00991981	0.00870786	0.00168693	0.00345164	-0.0537962	0	-0.00088114	0.00062058			157.8	-0.0092354	-0.0333731	-0.0299755
		158	0.730159	0.729496	0.595978	0.603658	0.402171	0.411508	0.268542	0.27651			158	0.676376	0.680088	0.424589	0.440278	0.233013	0.250293	0.127758	0.140199			158	0.0104933	0.00870786	0.00144322	0.00345023	-0.0533125	0	-0.00031188	0.00062058			158	-0.0089623	-0.0333372	-0.0301269
		158.2	0.729219	0.729302	0.595181	0.603497	0.401454	0.411399	0.268637	0.276436			158.2	0.675723	0.679165	0.424076	0.439681	0.232908	0.249953	0.126967	0.140008			158.2	0.00973641	0.00870786	0.00124566	0.00344882	-0.0535568	0	-0.00024877	0.00062058			158.2	-0.0083112	-0.0330618	-0.0296581
		158.4	0.729097	0.729108	0.594444	0.603337	0.401325	0.411289	0.268648	0.276363			158.4	0.675238	0.678244	0.423506	0.439084	0.232818	0.249614	0.127374	0.139818			158.4	0.00889495	0.00870786	0.00124496	0.00344741	-0.053753	0	-0.00020861	0.00062058			158.4	-0.0084602	-0.0331779	-0.0291927
		158.6	0.728714	0.728914	0.594455	0.603176	0.401196	0.41118	0.268767	0.276289			158.6	0.674302	0.677324	0.422836	0.438488	0.232392	0.249275	0.126885	0.139629			158.6	0.00859822	0.00870786	0.00144482	0.00344599	-0.0539611	0	-0.00048916	0.00062058			158.6	-0.0081758	-0.0334429	-0.0288741
		158.8	0.72762	0.72872	0.593856	0.603015	0.400897	0.41107	0.268038	0.276215			158.8	0.673474	0.676405	0.422213	0.437893	0.232664	0.248937	0.125377	0.139439			158.8	0.00835979	0.00870786	0.00171289	0.00344458	-0.0534677	0	-0.00020335	0.00062058			158.8	-0.0082231	-0.0340126	-0.0283475
		159	0.727593	0.728526	0.594011	0.602855	0.400698	0.410961	0.267919	0.276142			159	0.672875	0.675487	0.42191	0.437299	0.232781	0.248599	0.125295	0.13925			159	0.00768657	0.00870786	0.00138965	0.00344317	-0.0542822	0	-0.00014355	0.00062058			159	-0.0083472	-0.0339896	-0.0280233
		159.2	0.726777	0.728332	0.593932	0.602694	0.400044	0.410851	0.268223	0.276068			159.2	0.672557	0.67457	0.421273	0.436706	0.232355	0.248262	0.124884	0.139061			159.2	0.00784896	0.00870786	0.00210214	0.00344176	-0.0540249	0	0.00049695	0.00062058			159.2	-0.0086461	-0.0346642	-0.028177
		159.4	0.726298	0.728138	0.594577	0.602534	0.400083	0.410742	0.26801	0.275995			159.4	0.672185	0.673655	0.420792	0.436113	0.23243	0.247925	0.124897	0.138872			159.4	0.00761309	0.00870786	0.00258142	0.00344036	-0.0541022	0	0.00051754	0.00062058			159.4	-0.0092396	-0.0349154	-0.0280089
		159.6	0.725985	0.727944	0.594613	0.602374	0.399613	0.410633	0.267429	0.275921			159.6	0.671999	0.672741	0.420519	0.435522	0.232558	0.247589	0.125521	0.138684			159.6	0.00698802	0.00870786	0.00276384	0.00343895	-0.0546109	0	0.00076048	0.00062058			159.6	-0.0093934	-0.0351086	-0.0286558
		159.8	0.725962	0.72775	0.594422	0.602213	0.399856	0.410523	0.267108	0.275848			159.8	0.671189	0.671828	0.420187	0.434931	0.232502	0.247253	0.125573	0.138496			159.8	0.00714568	0.00870786	0.00227819	0.00343754	-0.0551705	0	0.000574	0.00062058			159.8	-0.0090794	-0.0352008	-0.0295265
		160	0.726133	0.727557	0.594739	0.602053	0.400044	0.410414	0.266818	0.275775			160	0.669889	0.670917	0.419571	0.434341	0.231746	0.246917	0.125407	0.138308			160	0.00702041	0.00870786	0.00259407	0.00343613	-0.0560866	0	0.00032649	0.00062058			160	-0.0095311	-0.0353397	-0.0298963
		160.2	0.726689	0.727363	0.595502	0.601893	0.400055	0.410305	0.266576	0.275701			160.2	0.669372	0.670006	0.419425	0.433751	0.231686	0.246582	0.125447	0.13812			160.2	0.0073927	0.00870786	0.00260666	0.00343473	-0.0560084	0	0.00066002	0.00062058			160.2	-0.0096564	-0.0357379	-0.0300202
		160.4	0.726536	0.727169	0.595411	0.601732	0.399735	0.410196	0.265911	0.275628			160.4	0.668024	0.669097	0.418723	0.433163	0.23161	0.246248	0.124809	0.137933			160.4	0.00756066	0.00870786	0.00305962	0.00343332	-0.0556047	0	0.00093001	0.00062058			160.4	-0.0093636	-0.0360077	-0.0301208
		160.6	0.72651	0.726976	0.595187	0.601572	0.399331	0.410086	0.265683	0.275554			160.6	0.666754	0.668189	0.418002	0.432575	0.23076	0.245913	0.12481	0.137746			160.6	0.00770808	0.00870786	0.00271773	0.00343191	-0.0558024	0	0.00107786	0.00062058			160.6	-0.0090971	-0.0355152	-0.0303244
		160.8	0.726574	0.726782	0.595273	0.601412	0.399133	0.409977	0.265518	0.275481			160.8	0.665712	0.667283	0.417096	0.431988	0.230295	0.24558	0.124005	0.137559			160.8	0.00840272	0.00870786	0.00269295	0.00343051	-0.0554315	0	0.00082866	0.00062058			160.8	-0.0086502	-0.0351431	-0.0307002
		161	0.726806	0.726589	0.594758	0.601252	0.398969	0.409868	0.265689	0.275408			161	0.66441	0.666377	0.417141	0.431402	0.229945	0.245247	0.123613	0.137372			161	0.00901748	0.00870786	0.00267243	0.0034291	-0.0553115	0	0.00103328	0.00062058			161	-0.0091246	-0.0349102	-0.0317497
		161.2	0.72701	0.726395	0.594803	0.601092	0.398816	0.409759	0.265916	0.275334			161.2	0.663555	0.665473	0.416875	0.430817	0.229193	0.244914	0.122937	0.137186			161.2	0.00920252	0.00870786	0.0025098	0.0034277	-0.0548076	0	0.00094964	0.00062058			161.2	-0.0092294	-0.0348887	-0.032258
		161.4	0.726805	0.726202	0.594632	0.600932	0.399301	0.40965	0.266278	0.275261			161.4	0.662194	0.66457	0.415968	0.430232	0.228244	0.244582	0.122223	0.137			161.4	0.00999231	0.00870786	0.00267255	0.0034263	-0.0540573	0	0.00133427	0.00062058			161.4	-0.0096208	-0.0347956	-0.0323858
		161.6	0.726957	0.726009	0.594253	0.600772	0.399429	0.409541	0.266867	0.275188			161.6	0.661125	0.663668	0.415429	0.429648	0.227548	0.24425	0.122123	0.136814			161.6	0.00980686	0.00870786	0.00233419	0.0034249	-0.0541381	0	0.00045691	0.00062058			161.6	-0.0086699	-0.0345879	-0.0323565
		161.8	0.72653	0.725815	0.594032	0.600612	0.39946	0.409432	0.266721	0.275115			161.8	0.660631	0.662768	0.414728	0.429065	0.227131	0.243918	0.121531	0.136628			161.8	0.00979509	0.00870786	0.00251939	0.00342349	-0.0544155	0	-3.346e-05	0.00062058			161.8	-0.0084295	-0.034358	-0.0325515
		162	0.726314	0.725622	0.593007	0.600452	0.399179	0.409323	0.266618	0.275041			162	0.659955	0.661869	0.414037	0.428483	0.226809	0.243587	0.121518	0.136443			162	0.0100397	0.00870786	0.00249826	0.00342209	-0.0543438	0	0.00019916	0.00062058			162	-0.0073916	-0.0342979	-0.032672
		162.2	0.726107	0.725429	0.592544	0.600292	0.398847	0.409214	0.266851	0.274968			162.2	0.659539	0.660971	0.413837	0.427902	0.226621	0.243257	0.121136	0.136258			162.2	0.00926886	0.00870786	0.00253896	0.00342069	-0.0543783	0	-0.00024694	0.00062058			162.2	-0.0071528	-0.0343332	-0.0321851
		162.4	0.726241	0.725236	0.592449	0.600133	0.399172	0.409105	0.266963	0.274895			162.4	0.658736	0.660074	0.412854	0.427321	0.225755	0.242927	0.120744	0.136073			162.4	0.00958121	0.00870786	0.00271457	0.00341929	-0.0544075	0	-0.00071505	0.00062058			162.4	-0.0075931	-0.0347232	-0.0322706
		162.6	0.725708	0.725043	0.592075	0.599973	0.399039	0.408996	0.266688	0.274822			162.6	0.657806	0.659178	0.412172	0.426741	0.225135	0.242597	0.120024	0.135888			162.6	0.0100261	0.00870786	0.00298449	0.00341789	-0.0539145	0	-0.00022031	0.00062058			162.6	-0.0074753	-0.0351063	-0.0317269
		162.8	0.725039	0.72485	0.591649	0.599813	0.399077	0.408887	0.266484	0.274749			162.8	0.657307	0.658284	0.411395	0.426162	0.22458	0.242268	0.119285	0.135704			162.8	0.00993278	0.00870786	0.00305004	0.00341649	-0.0539806	0	-0.00013739	0.00062058			162.8	-0.0078491	-0.0353889	-0.0314586
		163	0.725261	0.724657	0.591362	0.599653	0.399163	0.408778	0.266581	0.274676			163	0.656921	0.65739	0.411136	0.425584	0.224174	0.241939	0.11963	0.13552			163	0.0095989	0.00870786	0.0034027	0.00341509	-0.0544787	0	-0.00012501	0.00062058			163	-0.007913	-0.0353346	-0.0314626
		163.2	0.724945	0.724464	0.591043	0.599494	0.398885	0.40867	0.266179	0.274602			163.2	0.656621	0.656498	0.410981	0.425007	0.224025	0.241611	0.119794	0.135336			163.2	0.0096496	0.00870786	0.00372005	0.0034137	-0.0537917	0	0.00010751	0.00062058			163.2	-0.0082228	-0.0358888	-0.0315785
		163.4	0.724923	0.724271	0.591179	0.599334	0.399059	0.408561	0.265765	0.274529			163.4	0.655814	0.655608	0.410496	0.42443	0.223988	0.241283	0.120076	0.135152			163.4	0.00919493	0.00870786	0.00372463	0.0034123	-0.0537712	0	-0.00038892	0.00062058			163.4	-0.0088608	-0.0360276	-0.0317675
		163.6	0.725467	0.724078	0.590667	0.599175	0.398922	0.408452	0.265684	0.274456			163.6	0.655065	0.654718	0.409957	0.423854	0.223586	0.240956	0.120069	0.134969			163.6	0.00862668	0.00870786	0.00354254	0.0034109	-0.053796	0	-0.00083464	0.00062058			163.6	-0.008925	-0.035803	-0.0320294
		163.8	0.725699	0.723886	0.58992	0.599015	0.398699	0.408343	0.26541	0.274383			163.8	0.654148	0.65383	0.409782	0.423279	0.223154	0.240629	0.120097	0.134786			163.8	0.00826773	0.00870786	0.00269139	0.00340951	-0.0542577	0	-0.00173051	0.00062058			163.8	-0.0093177	-0.0354314	-0.0316747
		164	0.725956	0.723693	0.590234	0.598856	0.398626	0.408235	0.264968	0.27431			164	0.653342	0.652943	0.409483	0.422705	0.222552	0.240302	0.119739	0.134603			164	0.00796083	0.00870786	0.00275992	0.00340811	-0.0546789	0	-0.00203645	0.00062058			164	-0.0099362	-0.035658	-0.0312205
		164.2	0.726135	0.7235	0.590163	0.598696	0.397703	0.408126	0.264706	0.274237			164.2	0.652847	0.652057	0.409024	0.422131	0.222441	0.239976	0.119737	0.13442			164.2	0.00833522	0.00870786	0.00243502	0.00340671	-0.0544464	0	-0.00160975	0.00062058			164.2	-0.0101247	-0.0353748	-0.0311916
		164.4	0.725827	0.723308	0.589859	0.598537	0.397193	0.408017	0.264567	0.274164			164.4	0.651828	0.651172	0.408279	0.421558	0.222373	0.239651	0.119117	0.134238			164.4	0.00846685	0.00870786	0.00233584	0.00340532	-0.0540194	0	-0.00137095	0.00062058			164.4	-0.0104513	-0.0352961	-0.0306521
		164.6	0.726235	0.723115	0.590224	0.598378	0.396763	0.407909	0.264767	0.274091			164.6	0.650578	0.650288	0.407601	0.420986	0.221498	0.239325	0.118824	0.134055			164.6	0.00924959	0.00870786	0.00223035	0.00340393	-0.0537518	0	-0.00103659	0.00062058			164.6	-0.0104226	-0.0347495	-0.0305401
		164.8	0.725845	0.722923	0.589847	0.598218	0.396696	0.4078	0.264584	0.274018			164.8	0.649633	0.649406	0.407705	0.420415	0.221666	0.239001	0.118518	0.133874			164.8	0.00928113	0.00870786	0.00218566	0.00340253	-0.0532174	0	-0.00065175	0.00062058			164.8	-0.0107908	-0.0346972	-0.0309121
		165	0.725228	0.72273	0.589798	0.598059	0.39671	0.407692	0.264473	0.273945			165	0.648666	0.648525	0.407687	0.419845	0.2212	0.238676	0.118302	0.133692			165	0.00887654	0.00870786	0.00242195	0.00340114	-0.052543	0	-0.00051628	0.00062058			165	-0.011386	-0.0341673	-0.0313573
		165.2	0.724737	0.722538	0.589675	0.5979	0.396666	0.407583	0.264047	0.273872			165.2	0.648027	0.647645	0.407287	0.419275	0.220753	0.238353	0.118012	0.133511			165.2	0.00913056	0.00870786	0.00254663	0.00339975	-0.0518014	0	5.525e-05	0.00062058			165.2	-0.011468	-0.0334703	-0.0312277
		165.4	0.723859	0.722345	0.589333	0.597741	0.396861	0.407474	0.263674	0.273799			165.4	0.647364	0.646766	0.40692	0.418706	0.220478	0.238029	0.118181	0.133329			165.4	0.00975914	0.00870786	0.00256426	0.00339836	-0.0518605	0	0.00031396	0.00062058			165.4	-0.0115828	-0.033197	-0.0313218
		165.6	0.723185	0.722153	0.589178	0.597582	0.396777	0.407366	0.263634	0.273726			165.6	0.646999	0.645889	0.406216	0.418138	0.220537	0.237706	0.118073	0.133148			165.6	0.00990409	0.00870786	0.00265555	0.00339696	-0.0518724	0	0.00017118	0.00062058			165.6	-0.0107347	-0.0335839	-0.0312781
		165.8	0.722546	0.721961	0.588834	0.597422	0.3964	0.407258	0.262988	0.273654			165.8	0.646886	0.645012	0.405554	0.417571	0.220893	0.237384	0.117927	0.132968			165.8	0.0103086	0.00870786	0.00294367	0.00339557	-0.0521405	0	0.00014502	0.00062058			165.8	-0.0104217	-0.0333072	-0.0317555
		166	0.722486	0.721769	0.588792	0.597263	0.396466	0.407149	0.263043	0.273581			166	0.646106	0.644137	0.404798	0.417004	0.220348	0.237062	0.117517	0.132787			166	0.0102031	0.00870786	0.00332887	0.00339418	-0.0523557	0	0.00033087	0.00062058			166	-0.0096998	-0.0332141	-0.0316743
		166.2	0.722312	0.721577	0.588841	0.597104	0.396544	0.407041	0.262985	0.273508			166.2	0.645018	0.643263	0.404098	0.416438	0.219902	0.23674	0.117028	0.132607			166.2	0.0107924	0.00870786	0.00398114	0.0033928	-0.0522113	0	0.0004738	0.00062058			166.2	-0.0093261	-0.0333345	-0.0317248
		166.4	0.722037	0.721384	0.588591	0.596946	0.396746	0.406932	0.263108	0.273435			166.4	0.643828	0.64239	0.403238	0.415873	0.219181	0.236419	0.116663	0.132427			166.4	0.0114345	0.00870786	0.00465781	0.00339141	-0.0524275	0	0.00092374	0.00062058			166.4	-0.0093578	-0.0330715	-0.0320363
		166.6	0.721467	0.721192	0.588081	0.596787	0.396494	0.406824	0.26277	0.273362			166.6	0.642912	0.641519	0.402511	0.415309	0.218874	0.236098	0.11664	0.132248			166.6	0.0116192	0.00870786	0.00496971	0.00339002	-0.0523395	0	0.0015056	0.00062058			166.6	-0.0093552	-0.0331391	-0.0322004
		166.8	0.720799	0.721	0.587888	0.596628	0.396761	0.406716	0.262586	0.27329			166.8	0.642561	0.640648	0.401827	0.414745	0.21829	0.235778	0.116063	0.132068			166.8	0.0110789	0.00870786	0.0045635	0.00338863	-0.0532508	0	0.00115399	0.00062058			166.8	-0.0095799	-0.0332481	-0.0329939
		167	0.720902	0.720809	0.587762	0.596469	0.397211	0.406608	0.262595	0.273217			167	0.641554	0.639779	0.401546	0.414183	0.218147	0.235458	0.116015	0.131889			167	0.0114259	0.00870786	0.00479844	0.00338724	-0.0531581	0	0.00136506	0.00062058			167	-0.0087978	-0.0326462	-0.0335312
		167.2	0.720827	0.720617	0.587697	0.59631	0.396892	0.406499	0.262458	0.273144			167.2	0.640902	0.638911	0.401266	0.413621	0.218385	0.235138	0.115827	0.13171			167.2	0.0114472	0.00870786	0.00446326	0.00338586	-0.0531942	0	0.00089121	0.00062058			167.2	-0.0082692	-0.0334097	-0.034018
		167.4	0.721019	0.720425	0.587538	0.596151	0.397144	0.406391	0.26266	0.273071			167.4	0.639781	0.638044	0.400733	0.413059	0.218117	0.234819	0.115671	0.131531			167.4	0.0109754	0.00870786	0.00437374	0.00338447	-0.0536574	0	5.803e-05	0.00062058			167.4	-0.0084496	-0.0342639	-0.0343359
		167.6	0.72173	0.720233	0.587632	0.595993	0.397496	0.406283	0.263014	0.272999			167.6	0.639025	0.637178	0.399892	0.412499	0.21744	0.234501	0.1155	0.131353			167.6	0.0110638	0.00870786	0.00395631	0.00338309	-0.0537127	0	-0.0005095	0.00062058			167.6	-0.0080124	-0.0339511	-0.0339975
		167.8	0.721533	0.720041	0.587668	0.595834	0.397497	0.406175	0.26304	0.272926			167.8	0.638582	0.636314	0.398941	0.411939	0.216978	0.234182	0.115227	0.131175			167.8	0.0102987	0.00870786	0.0033411	0.0033817	-0.0544516	0	-0.00046084	0.00062058			167.8	-0.0081213	-0.0341684	-0.0336032
		168	0.721557	0.71985	0.587707	0.595675	0.397637	0.406067	0.263148	0.272853			168	0.63786	0.63545	0.398062	0.41138	0.216323	0.233865	0.114835	0.130997			168	0.0107206	0.00870786	0.00382187	0.00338032	-0.0543155	0	1.974e-05	0.00062058			168	-0.008097	-0.0349237	-0.0340579
		168.2	0.721746	0.719658	0.587477	0.595517	0.397329	0.405959	0.263141	0.272781			168.2	0.637211	0.634588	0.397272	0.410822	0.216293	0.233547	0.114595	0.130819			168.2	0.0108827	0.00870786	0.00389936	0.00337893	-0.0541489	0	0.00033289	0.00062058			168.2	-0.0081749	-0.0353304	-0.0337389
		168.4	0.72175	0.719466	0.58778	0.595358	0.397319	0.40585	0.263016	0.272708			168.4	0.636738	0.633727	0.397176	0.410265	0.216659	0.23323	0.114475	0.130641			168.4	0.010803	0.00870786	0.00426982	0.00337755	-0.0536448	0	0.00034614	0.00062058			168.4	-0.0081548	-0.0359851	-0.0332857
		168.6	0.721852	0.719275	0.588122	0.5952	0.397344	0.405742	0.263216	0.272636			168.6	0.635682	0.632867	0.396587	0.409708	0.215681	0.232914	0.1141	0.130464			168.6	0.010665	0.00870786	0.00447782	0.00337617	-0.0535381	0	0.00027496	0.00062058			168.6	-0.008609	-0.0361266	-0.0332326
		168.8	0.721293	0.719083	0.587726	0.595041	0.397607	0.405634	0.263225	0.272563			168.8	0.635032	0.632008	0.396381	0.409152	0.215283	0.232598	0.114078	0.130287			168.8	0.00991722	0.00870786	0.00409985	0.00337478	-0.0534248	0	0.00042877	0.00062058			168.8	-0.0094593	-0.0363067	-0.0330232
		169	0.72172	0.718892	0.587813	0.594883	0.397271	0.405526	0.263249	0.27249			169	0.63476	0.631151	0.39606	0.408597	0.214361	0.232282	0.113595	0.13011			169	0.00991918	0.00870786	0.00384384	0.0033734	-0.0533173	0	0.00011749	0.00062058			169	-0.0102655	-0.0361808	-0.0330864
		169.2	0.721677	0.718701	0.587646	0.594725	0.396923	0.405419	0.263231	0.272418			169.2	0.634515	0.630295	0.395561	0.408043	0.214002	0.231967	0.113366	0.129934			169.2	0.00999878	0.00870786	0.00391871	0.00337202	-0.0537185	0	0.00074296	0.00062058			169.2	-0.0108593	-0.036094	-0.0329265
		169.4	0.72137	0.718509	0.587833	0.594566	0.396477	0.405311	0.263149	0.272345			169.4	0.634085	0.629439	0.395008	0.407489	0.213712	0.231652	0.113286	0.129757			169.4	0.0102153	0.00870786	0.00371706	0.00337064	-0.0539277	0	0.00049783	0.00062058			169.4	-0.0109063	-0.0360638	-0.0326482
		169.6	0.721485	0.718318	0.588217	0.594408	0.396399	0.405203	0.263042	0.272273			169.6	0.633779	0.628585	0.394178	0.406936	0.213621	0.231338	0.113248	0.129581			169.6	0.0103413	0.00870786	0.00325576	0.00336926	-0.0543257	0	0.00037994	0.00062058			169.6	-0.0106768	-0.036434	-0.0325671
		169.8	0.721708	0.718127	0.588054	0.59425	0.395677	0.405095	0.262391	0.2722			169.8	0.63268	0.627732	0.393256	0.406384	0.21292	0.231024	0.112887	0.129406			169.8	0.010643	0.00870786	0.00320366	0.00336788	-0.0544432	0	6.972e-05	0.00062058			169.8	-0.0110955	-0.0358939	-0.0328381
		170	0.721664	0.717936	0.588119	0.594092	0.395474	0.404987	0.262338	0.272128			170	0.631904	0.626881	0.392506	0.405832	0.212533	0.230711	0.112614	0.12923			170	0.0107849	0.00870786	0.00326611	0.0033665	-0.0541705	0	5.46e-06	0.00062058			170	-0.0111493	-0.035745	-0.0329241
		170.2	0.721691	0.717745	0.587572	0.593934	0.39507	0.404879	0.262068	0.272055			170.2	0.629992	0.62603	0.391207	0.405282	0.212259	0.230398	0.112294	0.129055			170.2	0.0115122	0.00870786	0.00322308	0.00336513	-0.0541367	0	0.00028775	0.00062058			170.2	-0.0115606	-0.0353308	-0.0331466
		170.4	0.721533	0.717554	0.587317	0.593775	0.394839	0.404771	0.262121	0.271983			170.4	0.629148	0.625181	0.390636	0.404732	0.212103	0.230085	0.112011	0.12888			170.4	0.0115003	0.00870786	0.00283733	0.00336375	-0.0537924	0	0.00030656	0.00062058			170.4	-0.0119339	-0.0348289	-0.0336554
		170.6	0.72055	0.717363	0.586746	0.593617	0.394554	0.404664	0.261783	0.271911			170.6	0.628305	0.624332	0.390327	0.404183	0.212134	0.229773	0.111682	0.128705			170.6	0.0111236	0.00870786	0.00189537	0.00336237	-0.0540795	0	-9.562e-05	0.00062058			170.6	-0.0120787	-0.0351458	-0.0339956
		170.8	0.720132	0.717172	0.586205	0.593459	0.394324	0.404556	0.261481	0.271838			170.8	0.62731	0.623485	0.389648	0.403634	0.212023	0.229461	0.111127	0.12853			170.8	0.0110916	0.00870786	0.00104691	0.003361	-0.0541759	0	-6.505e-05	0.00062058			170.8	-0.0117543	-0.0350694	-0.0348672
		171	0.719879	0.716981	0.586188	0.593301	0.394418	0.404448	0.261622	0.271766			171	0.625896	0.622639	0.388974	0.403087	0.211994	0.22915	0.111126	0.128356			171	0.0121317	0.00870786	0.00130097	0.00335962	-0.0533575	0	0.00057878	0.00062058			171	-0.0112668	-0.0347164	-0.0348617
		171.2	0.719563	0.71679	0.586157	0.593143	0.393839	0.404341	0.261899	0.271694			171.2	0.625202	0.621794	0.388584	0.40254	0.21218	0.228839	0.110737	0.128182			171.2	0.0121192	0.00870786	0.00081285	0.00335824	-0.0531426	0	0.00063131	0.00062058			171.2	-0.0112807	-0.0352511	-0.0347551
		171.4	0.718983	0.716599	0.585493	0.592986	0.393485	0.404233	0.26179	0.271621			171.4	0.62414	0.620951	0.387542	0.401994	0.211184	0.228528	0.110426	0.128008			171.4	0.0122778	0.00870786	0.00094419	0.00335687	-0.0525948	0	0.00082256	0.00062058			171.4	-0.0111729	-0.0348824	-0.0349794
		171.6	0.718819	0.716408	0.585563	0.592828	0.393686	0.404125	0.261623	0.271549			171.6	0.623692	0.620108	0.386358	0.401448	0.210679	0.228218	0.110147	0.127834			171.6	0.0120551	0.00870786	0.00026598	0.0033555	-0.0528404	0	0.00077787	0.00062058			171.6	-0.0108201	-0.034099	-0.0349738
		171.8	0.718346	0.716218	0.585037	0.59267	0.393739	0.404018	0.262204	0.271477			171.8	0.623487	0.619267	0.386287	0.400903	0.210385	0.227909	0.110222	0.12766			171.8	0.0113945	0.00870786	9.567e-05	0.00335412	-0.0530591	0	0.00071916	0.00062058			171.8	-0.0113552	-0.034766	-0.0351366
		172	0.718006	0.716027	0.585022	0.592512	0.393957	0.40391	0.262362	0.271404			172	0.622346	0.618427	0.385845	0.400359	0.209728	0.227599	0.110225	0.127487			172	0.0113018	0.00870786	0.00011936	0.00335275	-0.0529328	0	0.00049586	0.00062058			172	-0.0116013	-0.0350711	-0.0354595
		172.2	0.717777	0.715836	0.584767	0.592354	0.393856	0.403803	0.261901	0.271332			172.2	0.621175	0.617587	0.385641	0.399816	0.209427	0.227291	0.109735	0.127314			172.2	0.010549	0.00870786	0.00056676	0.00335138	-0.0537398	0	0.00015846	0.00062058			172.2	-0.0114667	-0.0353822	-0.0347737
		172.4	0.717516	0.715646	0.584465	0.592197	0.393671	0.403695	0.261648	0.27126			172.4	0.620883	0.616749	0.385582	0.399274	0.209033	0.226982	0.110048	0.127141			172.4	0.0102663	0.00870786	0.00083443	0.00335	-0.0536017	0	-0.00014049	0.00062058			172.4	-0.011725	-0.0356248	-0.0344135
		172.6	0.7172	0.715455	0.584078	0.592039	0.393525	0.403588	0.261338	0.271188			172.6	0.6198	0.615913	0.384908	0.398732	0.207507	0.226674	0.109745	0.126969			172.6	0.00966214	0.00870786	0.00070337	0.00334863	-0.0537248	0	-0.00059979	0.00062058			172.6	-0.0115734	-0.0357721	-0.0338539
		172.8	0.71717	0.715265	0.583848	0.591881	0.393764	0.40348	0.261584	0.271115			172.8	0.618925	0.615077	0.384416	0.398191	0.206844	0.226367	0.109696	0.126797			172.8	0.00862614	0.00870786	8.526e-05	0.00334726	-0.0542338	0	-0.00159197	0.00062058			172.8	-0.0115558	-0.0359386	-0.0337203
		173	0.717313	0.715074	0.583383	0.591724	0.393344	0.403373	0.261395	0.271043			173	0.618667	0.614242	0.38422	0.397651	0.2061	0.226059	0.109214	0.126625			173	0.00839661	0.00870786	0.00064308	0.00334589	-0.0541519	0	-0.00153076	0.00062058			173	-0.0115689	-0.0360757	-0.0338222
		173.2	0.717124	0.714884	0.58378	0.591566	0.393421	0.403266	0.261276	0.270971			173.2	0.617928	0.613409	0.383717	0.397111	0.205645	0.225753	0.108947	0.126453			173.2	0.00826757	0.00870786	0.00108641	0.00334452	-0.0546865	0	-0.00136239	0.00062058			173.2	-0.0111217	-0.0360399	-0.0336048
		173.4	0.717397	0.714694	0.58411	0.591409	0.393893	0.403158	0.261048	0.270899			173.4	0.617267	0.612577	0.383611	0.396572	0.205408	0.225446	0.108759	0.126281			173.4	0.0088802	0.00870786	0.00148744	0.00334315	-0.0544066	0	-0.00144147	0.00062058			173.4	-0.0104604	-0.0362594	-0.0335438
		173.6	0.718141	0.714503	0.584379	0.591251	0.394294	0.403051	0.260921	0.270827			173.6	0.616887	0.611745	0.383649	0.396034	0.205423	0.22514	0.108595	0.12611			173.6	0.00877235	0.00870786	0.00141737	0.00334179	-0.0550083	0	-0.00184499	0.00062058			173.6	-0.0099167	-0.0365291	-0.033691
		173.8	0.718239	0.714313	0.584027	0.591094	0.393547	0.402944	0.26054	0.270755			173.8	0.615946	0.610915	0.383171	0.395497	0.205097	0.224835	0.108165	0.125939			173.8	0.00935272	0.00870786	0.00183611	0.00334042	-0.0548212	0	-0.00141285	0.00062058			173.8	-0.0100872	-0.0364326	-0.0336781
		174	0.717653	0.714123	0.583942	0.590937	0.393514	0.402836	0.260729	0.270683			174	0.615426	0.610086	0.382958	0.39496	0.205647	0.22453	0.108334	0.125768			174	0.00888989	0.00870786	0.00200298	0.00333905	-0.0548578	0	-0.00148578	0.00062058			174	-0.0095528	-0.0360901	-0.0333393
		174.2	0.717842	0.713933	0.583814	0.590779	0.39351	0.402729	0.260675	0.270611			174.2	0.613814	0.609259	0.382255	0.394424	0.205373	0.224225	0.107818	0.125597			174.2	0.00872129	0.00870786	0.00210994	0.00333768	-0.0551239	0	-0.00124017	0.00062058			174.2	-0.0095717	-0.0364356	-0.032966
		174.4	0.717823	0.713743	0.58431	0.590622	0.393486	0.402622	0.260974	0.270539			174.4	0.612884	0.608432	0.382157	0.393889	0.205288	0.223921	0.107215	0.125427			174.4	0.00866135	0.00870786	0.00247043	0.00333632	-0.0550795	0	-0.00127099	0.00062058			174.4	-0.0096115	-0.0366934	-0.0330413
		174.6	0.71762	0.713553	0.584016	0.590465	0.393587	0.402515	0.261028	0.270467			174.6	0.612176	0.607606	0.381698	0.393355	0.204862	0.223617	0.106884	0.125257			174.6	0.0090212	0.00870786	0.00245996	0.00333495	-0.0552995	0	-0.00087784	0.00062058			174.6	-0.0097886	-0.0369348	-0.0329182
		174.8	0.717601	0.713363	0.584253	0.590308	0.393369	0.402408	0.261246	0.270395			174.8	0.610937	0.606782	0.381177	0.392821	0.205082	0.223314	0.106182	0.125087			174.8	0.0095168	0.00870786	0.0026602	0.00333359	-0.0548418	0	3.207e-05	0.00062058			174.8	-0.0096361	-0.036694	-0.0331709
		175	0.717407	0.713173	0.585018	0.590151	0.393353	0.4023	0.261501	0.270323			175	0.610219	0.605959	0.380582	0.392288	0.205053	0.223011	0.106136	0.124917			175	0.0099057	0.00870786	0.00290706	0.00333222	-0.0542984	0	0.00020844	0.00062058			175	-0.010107	-0.0365384	-0.0328047
		175.2	0.717525	0.712983	0.585042	0.589993	0.392484	0.402193	0.261313	0.270251			175.2	0.60957	0.605136	0.380118	0.391756	0.204499	0.222708	0.105492	0.124748			175.2	0.00993657	0.00870786	0.00311249	0.00333086	-0.0535722	0	0.00088997	0.00062058			175.2	-0.0102648	-0.0362343	-0.0322325
		175.4	0.716838	0.712793	0.584857	0.589836	0.391845	0.402086	0.26103	0.270179			175.4	0.608943	0.604315	0.379332	0.391224	0.203828	0.222406	0.105108	0.124578			175.4	0.0104881	0.00870786	0.00305809	0.00332949	-0.0529389	0	0.0010485	0.00062058			175.4	-0.0105338	-0.0365037	-0.0325706
		175.6	0.717023	0.712604	0.585087	0.589679	0.392121	0.401979	0.261236	0.270107			175.6	0.60858	0.603495	0.379283	0.390693	0.204086	0.222104	0.105308	0.124409			175.6	0.0105346	0.00870786	0.00250553	0.00332813	-0.0527007	0	0.00092867	0.00062058			175.6	-0.0109592	-0.0370064	-0.0326115
		175.8	0.717127	0.712414	0.584864	0.589522	0.391841	0.401872	0.261543	0.270035			175.8	0.60819	0.602677	0.379213	0.390163	0.203894	0.221803	0.105586	0.12424			175.8	0.0113058	0.00870786	0.00298845	0.00332677	-0.0523098	0	0.00136426	0.00062058			175.8	-0.0115412	-0.0373935	-0.033091
		176	0.716675	0.712224	0.584131	0.589366	0.391492	0.401765	0.260385	0.269963			176	0.607413	0.601859	0.378045	0.389634	0.20376	0.221502	0.105466	0.124072			176	0.0116671	0.00870786	0.00328713	0.00332541	-0.0519435	0	0.00167582	0.00062058			176	-0.0115394	-0.0371276	-0.0334916
		176.2	0.716539	0.712035	0.583711	0.589209	0.390843	0.401658	0.260238	0.269891			176.2	0.60692	0.601042	0.377337	0.389105	0.203878	0.221201	0.105556	0.123903			176.2	0.0120133	0.00870786	0.00390638	0.00332405	-0.0516252	0	0.0019329	0.00062058			176.2	-0.0117461	-0.0373333	-0.0332436
		176.4	0.715959	0.711845	0.583161	0.589052	0.390831	0.401551	0.260023	0.269819			176.4	0.606928	0.600227	0.376292	0.388577	0.203653	0.220901	0.105795	0.123735			176.4	0.011945	0.00870786	0.00321356	0.00332268	-0.0512537	0	0.00157793	0.00062058			176.4	-0.0116396	-0.0372567	-0.0333587
		176.6	0.715458	0.711656	0.582812	0.588895	0.390855	0.401444	0.260105	0.269748			176.6	0.605851	0.599412	0.375446	0.38805	0.202945	0.220602	0.105379	0.123567			176.6	0.0116828	0.00870786	0.00287173	0.00332132	-0.0510738	0	0.00139312	0.00062058			176.6	-0.0114585	-0.0369927	-0.0335737
		176.8	0.715101	0.711466	0.582591	0.588738	0.391001	0.401338	0.260238	0.269676			176.8	0.605271	0.598599	0.374809	0.387523	0.202627	0.220302	0.105372	0.1234			176.8	0.0118312	0.00870786	0.00277008	0.00331997	-0.0509307	0	0.00148508	0.00062058			176.8	-0.01154	-0.037093	-0.0338603
		177	0.715068	0.711277	0.582433	0.588581	0.391165	0.401231	0.260277	0.269604			177	0.605295	0.597787	0.374335	0.386998	0.202639	0.220003	0.105052	0.123232			177	0.0124108	0.00870786	0.00333734	0.00331861	-0.0507004	0	0.00185133	0.00062058			177	-0.011684	-0.0372802	-0.0341063
		177.2	0.715027	0.711088	0.582547	0.588425	0.391085	0.401124	0.260499	0.269532			177.2	0.604858	0.596976	0.373859	0.386472	0.202827	0.219705	0.105366	0.123065			177.2	0.0125395	0.00870786	0.00245787	0.00331725	-0.051234	0	0.00162746	0.00062058			177.2	-0.0111249	-0.0373188	-0.0342821
		177.4	0.714713	0.710898	0.582025	0.588268	0.391198	0.401017	0.260492	0.26946			177.4	0.60449	0.596166	0.37346	0.385948	0.20297	0.219407	0.105163	0.122898			177.4	0.0121076	0.00870786	0.00202629	0.00331589	-0.0513687	0	0.00146935	0.00062058			177.4	-0.0109445	-0.036864	-0.0345436
		177.6	0.714514	0.710709	0.581535	0.588112	0.390778	0.40091	0.260225	0.269389			177.6	0.603953	0.595357	0.373218	0.385424	0.202678	0.219109	0.104699	0.122731			177.6	0.0114954	0.00870786	0.00137593	0.00331453	-0.0519741	0	0.00117297	0.00062058			177.6	-0.0109657	-0.0366371	-0.0349181
		177.8	0.713614	0.71052	0.581631	0.587955	0.390528	0.400804	0.260278	0.269317			177.8	0.60307	0.594549	0.372052	0.384901	0.20232	0.218812	0.104394	0.122565			177.8	0.0115834	0.00870786	0.00151979	0.00331318	-0.0522821	0	0.00196766	0.00062058			177.8	-0.0115731	-0.0365062	-0.0349145
		178	0.71311	0.710331	0.581502	0.587799	0.390754	0.400697	0.260503	0.269245			178	0.602177	0.593742	0.371421	0.384379	0.201771	0.218515	0.103981	0.122399			178	0.010824	0.00870786	0.00199917	0.00331182	-0.0521967	0	0.00171784	0.00062058			178	-0.0111362	-0.0362605	-0.0347994
		178.2	0.713157	0.710142	0.581694	0.587642	0.391217	0.40059	0.26049	0.269174			178.2	0.601446	0.592937	0.370751	0.383858	0.2011	0.218218	0.103257	0.122233			178.2	0.0103242	0.00870786	0.00187067	0.00331046	-0.0530299	0	0.00145434	0.00062058			178.2	-0.0111276	-0.0365006	-0.0349261
		178.4	0.713068	0.709953	0.581385	0.587486	0.391018	0.400484	0.260631	0.269102			178.4	0.600715	0.592132	0.369892	0.383337	0.200294	0.217922	0.10231	0.122067			178.4	0.0105187	0.00870786	0.00225107	0.00330911	-0.0533279	0	0.00145641	0.00062058			178.4	-0.0118465	-0.0359183	-0.0354575
		178.6	0.712715	0.709764	0.581206	0.587329	0.391031	0.400377	0.260396	0.26903			178.6	0.6	0.591329	0.368945	0.382817	0.199316	0.217626	0.101783	0.121901			178.6	0.0101274	0.00870786	0.00227362	0.00330775	-0.0536114	0	0.00139001	0.00062058			178.6	-0.0124203	-0.0360548	-0.0355405
		178.8	0.712419	0.709575	0.580968	0.587173	0.390628	0.400271	0.260339	0.268959			178.8	0.598525	0.590526	0.367998	0.382297	0.19864	0.217331	0.101138	0.121736			178.8	0.00987317	0.00870786	0.0020809	0.0033064	-0.0538099	0	0.00098525	0.00062058			178.8	-0.0124029	-0.0359986	-0.0355557
		179	0.712925	0.709386	0.581072	0.587017	0.390115	0.400164	0.259888	0.268887			179	0.597775	0.589725	0.367404	0.381778	0.19768	0.217036	0.100674	0.12157			179	0.00939746	0.00870786	0.00221009	0.00330505	-0.0537367	0	0.00030171	0.00062058			179	-0.0127227	-0.0359951	-0.0356822
		179.2	0.712601	0.709197	0.580391	0.58686	0.38936	0.400057	0.259362	0.268816			179.2	0.597008	0.588925	0.367366	0.38126	0.196797	0.216742	0.0997302	0.121406			179.2	0.00957271	0.00870786	0.00273014	0.00330369	-0.0529252	0	0.00111399	0.00062058			179.2	-0.0131834	-0.0365722	-0.0356074
		179.4	0.712616	0.709008	0.580004	0.586704	0.389519	0.399951	0.259469	0.268744			179.4	0.596561	0.588126	0.367165	0.380743	0.19702	0.216448	0.0995431	0.121241			179.4	0.00984453	0.00870786	0.00232976	0.00330234	-0.0526532	0	0.00055967	0.00062058			179.4	-0.0136316	-0.0370451	-0.0362138
		179.6	0.71282	0.708819	0.579611	0.586548	0.389529	0.399844	0.259165	0.268672			179.6	0.595996	0.587328	0.366918	0.380227	0.196791	0.216154	0.0996193	0.121076			179.6	0.00988058	0.00870786	0.00243276	0.00330099	-0.0522329	0	0.00047537	0.00062058			179.6	-0.0140549	-0.0374408	-0.0365344
		179.8	0.712936	0.708631	0.579211	0.586392	0.389065	0.399738	0.258943	0.268601			179.8	0.595491	0.586531	0.366284	0.379711	0.195926	0.215861	0.0993362	0.120912			179.8	0.01014	0.00870786	0.00271444	0.00329964	-0.052447	0	0.00021283	0.00062058			179.8	-0.0146631	-0.0371453	-0.0364104
		180	0.712541	0.708442	0.578622	0.586236	0.388639	0.399632	0.258464	0.268529			180	0.594879	0.585735	0.366103	0.379195	0.195662	0.215568	0.0993954	0.120748			180	0.0097949	0.00870786	0.00282138	0.00329829	-0.0522705	0	0.00030503	0.00062058			180	-0.0152055	-0.0373349	-0.0365596
		180.2	0.712652	0.708253	0.578619	0.58608	0.388111	0.399525	0.258813	0.268458			180.2	0.59387	0.58494	0.366061	0.378681	0.194998	0.215275	0.0989253	0.120584			180.2	0.0104197	0.00870786	0.00289172	0.00329694	-0.052356	0	0.00067723	0.00062058			180.2	-0.0153511	-0.0377664	-0.0363023
		180.4	0.712241	0.708065	0.578434	0.585924	0.3882	0.399419	0.258614	0.268386			180.4	0.593073	0.584147	0.365822	0.378167	0.194148	0.214983	0.0982823	0.12042			180.4	0.00956492	0.00870786	0.00222364	0.00329559	-0.0530455	0	-0.00044241	0.00062058			180.4	-0.0150017	-0.037772	-0.0360239
		180.6	0.711638	0.707876	0.57828	0.585768	0.387742	0.399313	0.258415	0.268315			180.6	0.591789	0.583354	0.365853	0.377654	0.193766	0.214692	0.0980832	0.120257			180.6	0.0094297	0.00870786	0.0022197	0.00329424	-0.052835	0	-0.00060553	0.00062058			180.6	-0.0147133	-0.0381614	-0.0358941
		180.8	0.711641	0.707688	0.578283	0.585612	0.387685	0.399206	0.258565	0.268244			180.8	0.591442	0.582562	0.365639	0.377142	0.193706	0.2144	0.098628	0.120094			180.8	0.00956827	0.00870786	0.00210535	0.00329289	-0.0527939	0	-0.00055129	0.00062058			180.8	-0.0139298	-0.0387017	-0.035881
		181	0.711838	0.7075	0.578532	0.585456	0.387395	0.3991	0.259066	0.268172			181	0.590671	0.581772	0.364648	0.37663	0.19392	0.214109	0.0985028	0.119931			181	0.00880026	0.00870786	0.00152039	0.00329154	-0.0533625	0	-0.00124597	0.00062058			181	-0.0134601	-0.0388298	-0.0357564
		181.2	0.711125	0.707311	0.5783	0.5853	0.386868	0.398994	0.258401	0.268101			181.2	0.590392	0.580983	0.364489	0.376119	0.19406	0.213819	0.0988185	0.119768			181.2	0.00862071	0.00870786	0.00124187	0.0032902	-0.0535499	0	-0.00124999	0.00062058			181.2	-0.0124464	-0.0388742	-0.0359884
		181.4	0.71071	0.707123	0.578261	0.585144	0.387034	0.398888	0.258141	0.268029			181.4	0.589785	0.580194	0.364393	0.375608	0.194102	0.213529	0.0989414	0.119606			181.4	0.00771961	0.00870786	0.00098445	0.00328885	-0.0541577	0	-0.00169519	0.00062058			181.4	-0.0121875	-0.0385872	-0.0361691
		181.6	0.710711	0.706935	0.57837	0.584988	0.386945	0.398781	0.258459	0.267958			181.6	0.588566	0.579407	0.36428	0.375099	0.193707	0.213239	0.098885	0.119443			181.6	0.00758671	0.00870786	0.00125687	0.0032875	-0.0540073	0	-0.00165136	0.00062058			181.6	-0.0115628	-0.038356	-0.0365084
		181.8	0.710419	0.706747	0.579375	0.584833	0.387354	0.398675	0.258955	0.267887			181.8	0.587858	0.578621	0.36342	0.37459	0.193312	0.21295	0.0988186	0.119281			181.8	0.00751267	0.00870786	0.002003	0.00328616	-0.0539657	0	-0.00104253	0.00062058			181.8	-0.0113989	-0.0382758	-0.0360936
		182	0.710688	0.706558	0.579358	0.584677	0.3876	0.398569	0.259019	0.267815			182	0.587265	0.577836	0.36361	0.374082	0.193297	0.212661	0.0989725	0.11912			182	0.00769274	0.00870786	0.00239073	0.00328481	-0.0540086	0	-0.00114648	0.00062058			182	-0.010627	-0.0381625	-0.0360749
		182.2	0.710147	0.70637	0.579364	0.584521	0.387432	0.398463	0.258685	0.267744			182.2	0.586939	0.577052	0.362924	0.373574	0.193011	0.212372	0.0989653	0.118958			182.2	0.00726326	0.00870786	0.0015879	0.00328347	-0.0549736	0	-0.00161114	0.00062058			182.2	-0.010579	-0.0379041	-0.0366809
		182.4	0.709963	0.706182	0.578578	0.584366	0.386962	0.398357	0.258249	0.267673			182.4	0.586453	0.576269	0.3621	0.373067	0.192799	0.212084	0.0988564	0.118797			182.4	0.00744713	0.00870786	0.00173524	0.00328212	-0.0549313	0	-0.0010673	0.00062058			182.4	-0.0113293	-0.0375468	-0.0370729
		182.6	0.709965	0.705994	0.579327	0.58421	0.387244	0.398251	0.257955	0.267602			182.6	0.586022	0.575487	0.361173	0.372561	0.192325	0.211796	0.0995895	0.118635			182.6	0.00733779	0.00870786	0.00173543	0.00328078	-0.0548902	0	-0.00124908	0.00062058			182.6	-0.0112795	-0.0375509	-0.0371572
		182.8	0.710024	0.705806	0.578939	0.584055	0.387597	0.398145	0.258001	0.26753			182.8	0.585189	0.574706	0.360365	0.372055	0.19198	0.211509	0.0996145	0.118474			182.8	0.00781677	0.00870786	0.00170173	0.00327944	-0.054939	0	-0.0009757	0.00062058			182.8	-0.0115978	-0.0375097	-0.0370056
		183	0.710199	0.705619	0.579258	0.583899	0.387885	0.398039	0.258193	0.267459			183	0.584649	0.573926	0.360619	0.371551	0.192459	0.211222	0.0993504	0.118314			183	0.00880717	0.00870786	0.00291857	0.00327809	-0.0535646	0	-3.636e-05	0.00062058			183	-0.0120807	-0.0375152	-0.0368126
		183.2	0.709972	0.705431	0.579198	0.583744	0.38872	0.397933	0.258203	0.267388			183.2	0.584694	0.573148	0.360669	0.371046	0.192419	0.210935	0.0994139	0.118153			183.2	0.00870173	0.00870786	0.00279856	0.00327675	-0.053243	0	0.00025742	0.00062058			183.2	-0.0124264	-0.0378827	-0.0367105
		183.4	0.71029	0.705243	0.579296	0.583588	0.389009	0.397827	0.258348	0.267317			183.4	0.584137	0.57237	0.359914	0.370543	0.192543	0.210649	0.0993327	0.117993			183.4	0.00914376	0.00870786	0.00304906	0.00327541	-0.0529163	0	0.00032562	0.00062058			183.4	-0.0129594	-0.0377608	-0.0367664
		183.6	0.710079	0.705055	0.578996	0.583433	0.389006	0.397721	0.257899	0.267246			183.6	0.583381	0.571593	0.359389	0.37004	0.191953	0.210363	0.0989857	0.117833			183.6	0.00964059	0.00870786	0.00403827	0.00327407	-0.0525587	0	0.00109826	0.00062058			183.6	-0.0135238	-0.0377026	-0.0365383
		183.8	0.709941	0.704867	0.578271	0.583278	0.388464	0.397615	0.257612	0.267174			183.8	0.583277	0.570818	0.358858	0.369538	0.191456	0.210078	0.0985362	0.117673			183.8	0.0101202	0.00870786	0.00409844	0.00327273	-0.0523653	0	0.00144707	0.00062058			183.8	-0.0136095	-0.0373513	-0.0363148
		184	0.710042	0.70468	0.57798	0.583122	0.388644	0.397509	0.257309	0.267103			184	0.582713	0.570043	0.358338	0.369037	0.191377	0.209793	0.0982661	0.117513			184	0.0106577	0.00870786	0.00421085	0.00327139	-0.0525904	0	0.00206495	0.00062058			184	-0.0135977	-0.0374601	-0.0365817
		184.2	0.7096	0.704492	0.577288	0.582967	0.388732	0.397404	0.256861	0.267032			184.2	0.581072	0.56927	0.357467	0.368536	0.190892	0.209508	0.0969113	0.117354			184.2	0.0116434	0.00870786	0.00458621	0.00327005	-0.0525273	0	0.00197685	0.00062058			184.2	-0.0130285	-0.0372151	-0.0363577
		184.4	0.708854	0.704305	0.577432	0.582812	0.38877	0.397298	0.256583	0.266961			184.4	0.58043	0.568497	0.356694	0.368036	0.190846	0.209224	0.0967088	0.117194			184.4	0.0107659	0.00870786	0.00407638	0.00326871	-0.0528798	0	0.00066736	0.00062058			184.4	-0.0127825	-0.0370738	-0.0362338
		184.6	0.708611	0.704117	0.57685	0.582657	0.388453	0.397192	0.256441	0.26689			184.6	0.579163	0.567726	0.35546	0.367537	0.190592	0.20894	0.096442	0.117035			184.6	0.0108193	0.00870786	0.00421417	0.00326737	-0.0527004	0	0.00115824	0.00062058			184.6	-0.0119962	-0.0370571	-0.036356
		184.8	0.708307	0.70393	0.576476	0.582502	0.387994	0.397086	0.255854	0.266819			184.8	0.578695	0.566956	0.354644	0.367038	0.190981	0.208656	0.0964192	0.116877			184.8	0.0110114	0.00870786	0.00410324	0.00326604	-0.0528377	0	0.00154105	0.00062058			184.8	-0.0119051	-0.0374087	-0.0364152
		185	0.707873	0.703742	0.576156	0.582347	0.387426	0.396981	0.254867	0.266748			185	0.577918	0.566186	0.354063	0.36654	0.190772	0.208373	0.0957932	0.116718			185	0.0106037	0.00870786	0.00377761	0.0032647	-0.0530545	0	0.00106221	0.00062058			185	-0.011576	-0.0369186	-0.0362805
		185.2	0.707119	0.703555	0.576294	0.582192	0.387343	0.396875	0.254326	0.266677			185.2	0.57745	0.565418	0.354738	0.366043	0.190417	0.208091	0.0962644	0.11656			185.2	0.0104551	0.00870786	0.0039299	0.00326336	-0.0531338	0	0.00130409	0.00062058			185.2	-0.0112677	-0.0369075	-0.0365118
		185.4	0.707285	0.703368	0.576177	0.582037	0.387466	0.396769	0.254346	0.266606			185.4	0.576201	0.564651	0.35479	0.365546	0.19007	0.207808	0.0963391	0.116402			185.4	0.00989571	0.00870786	0.00329333	0.00326203	-0.0537352	0	0.00136004	0.00062058			185.4	-0.0114631	-0.0364435	-0.036248
		185.6	0.707375	0.703181	0.576494	0.581882	0.387256	0.396664	0.254561	0.266535			185.6	0.574868	0.563885	0.353709	0.36505	0.189458	0.207526	0.0954489	0.116244			185.6	0.00966022	0.00870786	0.00293726	0.00326069	-0.0532897	0	0.00094315	0.00062058			185.6	-0.0112839	-0.0363746	-0.0365876
		185.8	0.707212	0.702993	0.576937	0.581727	0.387535	0.396558	0.254088	0.266464			185.8	0.573846	0.56312	0.353316	0.364555	0.189147	0.207245	0.0952616	0.116086			185.8	0.00979021	0.00870786	0.00286326	0.00325936	-0.053163	0	0.00106891	0.00062058			185.8	-0.0118798	-0.0365991	-0.0366066
		186	0.707314	0.702806	0.576983	0.581572	0.387211	0.396452	0.254138	0.266393			186	0.573359	0.562356	0.353296	0.36406	0.188941	0.206964	0.0952365	0.115928			186	0.00951163	0.00870786	0.00180781	0.00325802	-0.0539435	0	0.00024455	0.00062058			186	-0.0122296	-0.0366984	-0.0369955
		186.2	0.707322	0.702619	0.576856	0.581417	0.387223	0.396347	0.254092	0.266322			186.2	0.572636	0.561593	0.352411	0.363566	0.188467	0.206683	0.0951057	0.115771			186.2	0.00866334	0.00870786	0.00080459	0.00325669	-0.054262	0	-0.00047933	0.00062058			186.2	-0.0126229	-0.0370162	-0.0374247
		186.4	0.70765	0.702432	0.577257	0.581262	0.387007	0.396241	0.254056	0.266251			186.4	0.572576	0.560831	0.352313	0.363073	0.188421	0.206402	0.0952619	0.115614			186.4	0.00903343	0.00870786	0.00123095	0.00325536	-0.0533998	0	0.00031862	0.00062058			186.4	-0.0127491	-0.0373742	-0.0374234
		186.6	0.708014	0.702245	0.578063	0.581108	0.387048	0.396136	0.254612	0.266181			186.6	0.571669	0.56007	0.351952	0.36258	0.18748	0.206122	0.0954054	0.115457			186.6	0.00972135	0.00870786	0.00136314	0.00325402	-0.0527392	0	0.0001946	0.00062058			186.6	-0.0131872	-0.0380049	-0.0375407
		186.8	0.708627	0.702058	0.578267	0.580953	0.387274	0.396031	0.25547	0.26611			186.8	0.570778	0.55931	0.351642	0.362088	0.186926	0.205843	0.0942862	0.1153			186.8	0.0103613	0.00870786	0.00178434	0.00325269	-0.052529	0	0.00017147	0.00062058			186.8	-0.0137618	-0.0384174	-0.0373462
		187	0.709105	0.701871	0.578581	0.580798	0.387568	0.395925	0.255721	0.266039			187	0.569821	0.558551	0.351471	0.361597	0.186393	0.205563	0.0937649	0.115144			187	0.0107709	0.00870786	0.00175836	0.00325136	-0.052284	0	0.00036995	0.00062058			187	-0.0136664	-0.0384362	-0.0375721
		187.2	0.709077	0.701684	0.578796	0.580644	0.387416	0.39582	0.255814	0.265968			187.2	0.569477	0.557793	0.350934	0.361106	0.185572	0.205284	0.0936795	0.114988			187.2	0.0103621	0.00870786	0.00142767	0.00325003	-0.0525567	0	-0.00031126	0.00062058			187.2	-0.0134558	-0.0388183	-0.0379373
		187.4	0.709005	0.701498	0.578621	0.580489	0.386889	0.395714	0.255897	0.265897			187.4	0.568347	0.557036	0.35	0.360616	0.184748	0.205006	0.0928185	0.114832			187.4	0.0107667	0.00870786	0.00206422	0.0032487	-0.0521242	0	0.00043373	0.00062058			187.4	-0.0136241	-0.0389232	-0.0377844
		187.6	0.709256	0.701311	0.578061	0.580335	0.386459	0.395609	0.255687	0.265826			187.6	0.567954	0.55628	0.349278	0.360127	0.184353	0.204728	0.0926586	0.114676			187.6	0.0108285	0.00870786	0.00197516	0.00324737	-0.0518915	0	0.00013456	0.00062058			187.6	-0.0135374	-0.0389357	-0.0377439
		187.8	0.709455	0.701124	0.577611	0.58018	0.386474	0.395504	0.255871	0.265756			187.8	0.567629	0.555525	0.348803	0.359638	0.183688	0.20445	0.0919669	0.11452			187.8	0.0110156	0.00870786	0.00160567	0.00324604	-0.0515266	0	2.1e-05	0.00062058			187.8	-0.0136758	-0.039248	-0.0378718
		188	0.709271	0.700938	0.577901	0.580026	0.386981	0.395398	0.256482	0.265685			188	0.56618	0.554772	0.348122	0.35915	0.183354	0.204172	0.0916794	0.114365			188	0.0103663	0.00870786	0.001456	0.00324471	-0.0522761	0	-6.973e-05	0.00062058			188	-0.0134283	-0.0392646	-0.0374365
		188.2	0.708484	0.700751	0.577278	0.579871	0.386947	0.395293	0.256113	0.265614			188.2	0.565027	0.554019	0.34727	0.358663	0.182854	0.203895	0.0910133	0.11421			188.2	0.0102012	0.00870786	0.00129638	0.00324338	-0.0527777	0	-0.00026088	0.00062058			188.2	-0.0130705	-0.0394969	-0.0373476
		188.4	0.708092	0.700564	0.577281	0.579717	0.387419	0.395188	0.256275	0.265543			188.4	0.564746	0.553267	0.346893	0.358176	0.182534	0.203619	0.0907484	0.114055			188.4	0.0097364	0.00870786	0.00097196	0.00324205	-0.053545	0	-0.00022292	0.00062058			188.4	-0.0130151	-0.0401264	-0.0372223
		188.6	0.707739	0.700378	0.576693	0.579563	0.387422	0.395083	0.255917	0.265473			188.6	0.564562	0.552516	0.346366	0.35769	0.182181	0.203342	0.0907409	0.1139			188.6	0.00998175	0.00870786	0.0012362	0.00324073	-0.0536018	0	0.00092176	0.00062058			188.6	-0.0129403	-0.0401315	-0.0367839
		188.8	0.706987	0.700192	0.576668	0.579408	0.387483	0.394978	0.255479	0.265402			188.8	0.564622	0.551767	0.346035	0.357205	0.182537	0.203067	0.0909433	0.113745			188.8	0.0101776	0.00870786	0.00144856	0.0032394	-0.0536888	0	0.00108521	0.00062058			188.8	-0.0134557	-0.0402841	-0.0368813
		189	0.706731	0.700005	0.57636	0.579254	0.387684	0.394872	0.255147	0.265331			189	0.56451	0.551018	0.345829	0.35672	0.181855	0.202791	0.0910907	0.113591			189	0.0104472	0.00870786	0.00197695	0.00323808	-0.0532209	0	0.00183052	0.00062058			189	-0.013546	-0.0400413	-0.0366258
		189.2	0.706612	0.699819	0.576588	0.5791	0.387802	0.394767	0.255629	0.265261			189.2	0.564011	0.55027	0.3454	0.356236	0.1817	0.202516	0.0914597	0.113437			189.2	0.00978619	0.00870786	0.00247486	0.00323675	-0.0535701	0	0.00231876	0.00062058			189.2	-0.0138027	-0.0403297	-0.0366105
		189.4	0.70689	0.699633	0.57634	0.578946	0.387811	0.394662	0.255414	0.26519			189.4	0.564251	0.549524	0.344788	0.355753	0.182006	0.202241	0.0915504	0.113283			189.4	0.00959696	0.00870786	0.00275886	0.00323542	-0.05347	0	0.0026689	0.00062058			189.4	-0.0141936	-0.0406076	-0.0364797
		189.6	0.706747	0.699446	0.576594	0.578792	0.388041	0.394557	0.255361	0.26512			189.6	0.564051	0.548778	0.343893	0.35527	0.181909	0.201967	0.0913724	0.113129			189.6	0.00926087	0.00870786	0.00292516	0.0032341	-0.0531737	0	0.00288993	0.00062058			189.6	-0.0144612	-0.0412322	-0.0368641
		189.8	0.706217	0.69926	0.576297	0.578638	0.388157	0.394452	0.255237	0.265049			189.8	0.563776	0.548034	0.344171	0.354788	0.181918	0.201693	0.0919686	0.112976			189.8	0.00948334	0.00870786	0.00371779	0.00323278	-0.0527948	0	0.00326019	0.00062058			189.8	-0.0153229	-0.0409198	-0.0366978
		190	0.706118	0.699074	0.576081	0.578484	0.387794	0.394347	0.255669	0.264979			190	0.564508	0.54729	0.343907	0.354307	0.181572	0.201419	0.09193	0.112823			190	0.00876163	0.00870786	0.00336146	0.00323145	-0.0533349	0	0.00288514	0.00062058			190	-0.0155357	-0.0408142	-0.0372145
		190.2	0.706195	0.698888	0.575468	0.57833	0.387649	0.394242	0.255712	0.264908			190.2	0.564461	0.546547	0.343965	0.353826	0.181665	0.201146	0.0923396	0.11267			190.2	0.00837224	0.00870786	0.00353575	0.00323013	-0.0531479	0	0.0029382	0.00062058			190.2	-0.0158689	-0.0409844	-0.0373901
		190.4	0.70552	0.698702	0.575476	0.578176	0.386483	0.394137	0.25569	0.264837			190.4	0.564221	0.545806	0.343779	0.353346	0.18135	0.200873	0.0919806	0.112517			190.4	0.00879244	0.00870786	0.00398912	0.00322881	-0.0528335	0	0.00309273	0.00062058			190.4	-0.0156217	-0.0408279	-0.0372422
		190.6	0.705898	0.698516	0.575319	0.578022	0.386365	0.394032	0.255874	0.264767			190.6	0.562744	0.545065	0.343418	0.352866	0.180778	0.2006	0.0913516	0.112364			190.6	0.00929954	0.00870786	0.00370328	0.00322749	-0.0526443	0	0.00250931	0.00062058			190.6	-0.0161436	-0.0406308	-0.037651
		190.8	0.705891	0.69833	0.575291	0.577868	0.386177	0.393927	0.255921	0.264696			190.8	0.5619	0.544326	0.343029	0.352388	0.180743	0.200328	0.0908314	0.112212			190.8	0.00888091	0.00870786	0.00296401	0.00322617	-0.0530026	0	0.0014951	0.00062058			190.8	-0.0158937	-0.0400781	-0.0381517
		191	0.705146	0.698144	0.575135	0.577714	0.385512	0.393823	0.25545	0.264626			191	0.560528	0.543587	0.34276	0.35191	0.180502	0.200056	0.0905915	0.112059			191	0.00869948	0.00870786	0.00275477	0.00322484	-0.0530713	0	0.0012442	0.00062058			191	-0.0159524	-0.0396309	-0.038269
		191.2	0.704589	0.697958	0.575054	0.57756	0.385011	0.393718	0.255329	0.264556			191.2	0.559697	0.54285	0.342672	0.351432	0.180052	0.199785	0.0901444	0.111907			191.2	0.00834501	0.00870786	0.00283598	0.00322352	-0.0523292	0	0.0008221	0.00062058			191.2	-0.0157479	-0.0394626	-0.0384721
		191.4	0.70491	0.697772	0.574981	0.577406	0.385209	0.393613	0.255697	0.264485			191.4	0.558597	0.542113	0.342614	0.350955	0.179845	0.199514	0.0895498	0.111755			191.4	0.00761432	0.00870786	0.00253666	0.00322221	-0.0520221	0	0.00047394	0.00062058			191.4	-0.0158356	-0.039373	-0.0383349
		191.6	0.705338	0.697587	0.574935	0.577253	0.38481	0.393508	0.25596	0.264415			191.6	0.557608	0.541377	0.342439	0.350479	0.179806	0.199243	0.0892117	0.111604			191.6	0.00720574	0.00870786	0.00203983	0.00322089	-0.0522748	0	-0.00078547	0.00062058			191.6	-0.0158716	-0.0390199	-0.0384475
		191.8	0.705422	0.697401	0.574946	0.577099	0.385126	0.393403	0.255853	0.264344			191.8	0.556671	0.540643	0.342621	0.350004	0.179359	0.198973	0.0889024	0.111452			191.8	0.00716552	0.00870786	0.00220453	0.00321957	-0.0520826	0	-0.00063084	0.00062058			191.8	-0.0156794	-0.0391229	-0.0385879
		192	0.705226	0.697215	0.57505	0.576945	0.385159	0.393299	0.25563	0.264274			192	0.555664	0.539909	0.341771	0.349529	0.179294	0.198703	0.0886163	0.111301			192	0.00663096	0.00870786	0.00167982	0.00321825	-0.0533424	0	-0.00066627	0.00062058			192	-0.0146808	-0.0389697	-0.038283
		192.2	0.705112	0.69703	0.574433	0.576792	0.385327	0.393194	0.255255	0.264204			192.2	0.555048	0.539177	0.341143	0.349054	0.178687	0.198433	0.0877736	0.11115			192.2	0.00684795	0.00870786	0.00121579	0.00321693	-0.0543228	0	-0.00093525	0.00062058			192.2	-0.0141529	-0.0392854	-0.0383826
		192.4	0.705168	0.696844	0.574371	0.576638	0.385843	0.393089	0.255112	0.264133			192.4	0.554412	0.538445	0.341023	0.348581	0.178582	0.198164	0.0877044	0.110999			192.4	0.00725893	0.00870786	0.00188202	0.00321562	-0.054753	0	-0.00015919	0.00062058			192.4	-0.0141511	-0.0394381	-0.038132
		192.6	0.705129	0.696659	0.574935	0.576485	0.385921	0.392985	0.255046	0.264063			192.6	0.554353	0.537715	0.340372	0.348108	0.178025	0.197895	0.0880028	0.110849			192.6	0.00820272	0.00870786	0.00239589	0.0032143	-0.0545786	0	0.00039373	0.00062058			192.6	-0.0145804	-0.0394804	-0.0384055
		192.8	0.705417	0.696473	0.575001	0.576331	0.385844	0.39288	0.254985	0.263993			192.8	0.554115	0.536985	0.340088	0.347635	0.177862	0.197626	0.0881751	0.110698			192.8	0.00882178	0.00870786	0.00289283	0.00321298	-0.0544804	0	0.00061339	0.00062058			192.8	-0.0140428	-0.0394521	-0.0386628
		193	0.705139	0.696288	0.574669	0.576178	0.385221	0.392775	0.254408	0.263922			193	0.553749	0.536256	0.34001	0.347164	0.17763	0.197358	0.0881184	0.110548			193	0.00966085	0.00870786	0.00395713	0.00321167	-0.0541296	0	0.00150223	0.00062058			193	-0.0137617	-0.0399223	-0.0378917
		193.2	0.705136	0.696102	0.574549	0.576025	0.384904	0.392671	0.254281	0.263852			193.2	0.553406	0.535529	0.339555	0.346693	0.177503	0.19709	0.0882729	0.110398			193.2	0.00895759	0.00870786	0.00368824	0.00321035	-0.0547552	0	0.00156686	0.00062058			193.2	-0.0138823	-0.0398635	-0.0376585
		193.4	0.705515	0.695917	0.574592	0.575871	0.385084	0.392566	0.253964	0.263782			193.4	0.553291	0.534802	0.339251	0.346222	0.177947	0.196823	0.0885471	0.110248			193.4	0.00968531	0.00870786	0.00425819	0.00320904	-0.0545176	0	0.00236818	0.00062058			193.4	-0.0137191	-0.040232	-0.0373953
		193.6	0.705405	0.695732	0.574321	0.575718	0.385499	0.392462	0.254061	0.263712			193.6	0.552481	0.534076	0.338863	0.345753	0.177243	0.196556	0.0880614	0.110099			193.6	0.0104014	0.00870786	0.0045034	0.00320773	-0.0541395	0	0.00297513	0.00062058			193.6	-0.0134059	-0.040257	-0.0375209
		193.8	0.704788	0.695547	0.573243	0.575565	0.38476	0.392357	0.253519	0.263642			193.8	0.552224	0.533352	0.33824	0.345283	0.176767	0.196289	0.0879772	0.109949			193.8	0.0106082	0.00870786	0.00470945	0.00320641	-0.0539977	0	0.00285078	0.00062058			193.8	-0.0135117	-0.0398473	-0.0383745
		194	0.704508	0.695361	0.572778	0.575411	0.384415	0.392253	0.253273	0.263571			194	0.551629	0.532628	0.337516	0.344815	0.17625	0.196023	0.0872015	0.1098			194	0.011031	0.00870786	0.0039136	0.0032051	-0.0543599	0	0.00351029	0.00062058			194	-0.0132859	-0.039772	-0.0387394
		194.2	0.704522	0.695176	0.572352	0.575258	0.384369	0.392148	0.253689	0.263501			194.2	0.550491	0.531905	0.336431	0.344347	0.175794	0.195757	0.0867775	0.109651			194.2	0.0113801	0.00870786	0.00407103	0.00320379	-0.0542062	0	0.00361917	0.00062058			194.2	-0.0132375	-0.0396649	-0.03849
		194.4	0.704024	0.694991	0.572372	0.575105	0.384351	0.392044	0.253946	0.263431			194.4	0.549448	0.531184	0.335145	0.34388	0.175407	0.195491	0.086155	0.109502			194.4	0.0121596	0.00870786	0.00413766	0.00320248	-0.0540998	0	0.00378895	0.00062058			194.4	-0.012526	-0.0394413	-0.0382705
		194.6	0.703827	0.694806	0.572018	0.574952	0.384298	0.39194	0.253727	0.263361			194.6	0.548238	0.530463	0.334548	0.343413	0.174978	0.195226	0.0858412	0.109354			194.6	0.0124241	0.00870786	0.00314818	0.00320117	-0.0541107	0	0.00358683	0.00062058			194.6	-0.0125882	-0.0395446	-0.0385136
		194.8	0.70277	0.694621	0.572104	0.574799	0.384116	0.391835	0.254061	0.263291			194.8	0.547678	0.529743	0.333914	0.342947	0.174727	0.194961	0.0856779	0.109205			194.8	0.011911	0.00870786	0.0024162	0.00319986	-0.0549745	0	0.00251102	0.00062058			194.8	-0.0122341	-0.0394679	-0.0387074
		195	0.702373	0.694436	0.571928	0.574646	0.383921	0.391731	0.254039	0.263221			195	0.547032	0.529024	0.333153	0.342482	0.174415	0.194697	0.0853143	0.109057			195	0.0122192	0.00870786	0.00284406	0.00319855	-0.0547678	0	0.00270743	0.00062058			195	-0.012599	-0.0394108	-0.0385521
		195.2	0.702248	0.694252	0.571743	0.574493	0.384148	0.391627	0.253708	0.263151			195.2	0.545919	0.528307	0.331999	0.342017	0.173975	0.194433	0.0848719	0.108909			195.2	0.0119723	0.00870786	0.00278217	0.00319724	-0.054067	0	0.0025298	0.00062058			195.2	-0.012553	-0.0393536	-0.0386761
		195.4	0.702091	0.694067	0.571685	0.57434	0.383995	0.391523	0.253803	0.263081			195.4	0.545185	0.52759	0.331414	0.341553	0.1744	0.194169	0.0851668	0.108761			195.4	0.0117398	0.00870786	0.00281258	0.00319593	-0.0538773	0	0.00175947	0.00062058			195.4	-0.0128699	-0.0394577	-0.0382888
		195.6	0.701838	0.693882	0.571515	0.574187	0.383652	0.391418	0.253318	0.263011			195.6	0.544657	0.526874	0.330783	0.34109	0.174094	0.193905	0.0851448	0.108614			195.6	0.0120494	0.00870786	0.00275291	0.00319462	-0.0536603	0	0.00186937	0.00062058			195.6	-0.0128263	-0.0392556	-0.0386556
		195.8	0.702103	0.693697	0.571374	0.574034	0.383768	0.391314	0.25285	0.262941			195.8	0.543987	0.526159	0.330034	0.340627	0.173826	0.193642	0.0847446	0.108466			195.8	0.0119884	0.00870786	0.00326932	0.00319331	-0.0536296	0	0.00223283	0.00062058			195.8	-0.0129181	-0.0398146	-0.0384447
		196	0.701999	0.693513	0.571171	0.573882	0.38407	0.39121	0.252713	0.262871			196	0.542755	0.525445	0.329064	0.340165	0.173203	0.193379	0.0840784	0.108319			196	0.0119468	0.00870786	0.00328671	0.003192	-0.0542358	0	0.00234451	0.00062058			196	-0.0130066	-0.0396582	-0.0384473
		196.2	0.701759	0.693328	0.570896	0.573729	0.384189	0.391106	0.252874	0.262801			196.2	0.542093	0.524732	0.328529	0.339703	0.172517	0.193117	0.0838556	0.108172			196.2	0.0116934	0.00870786	0.0035805	0.0031907	-0.0543641	0	0.0019499	0.00062058			196.2	-0.013613	-0.039845	-0.0380906
		196.4	0.701283	0.693144	0.571183	0.573576	0.384413	0.391002	0.252752	0.262731			196.4	0.541689	0.52402	0.328061	0.339242	0.172233	0.192855	0.0837352	0.108026			196.4	0.01139	0.00870786	0.00383762	0.00318939	-0.054391	0	0.00254228	0.00062058			196.4	-0.0147896	-0.0398395	-0.0382283
		196.6	0.700801	0.692959	0.571466	0.573423	0.38392	0.390898	0.252502	0.262661			196.6	0.541743	0.523309	0.327952	0.338782	0.171582	0.192593	0.083499	0.107879			196.6	0.0111488	0.00870786	0.00368272	0.00318809	-0.0545898	0	0.00223345	0.00062058			196.6	-0.0149833	-0.0401103	-0.0385833
		196.8	0.700511	0.692775	0.571106	0.573271	0.383476	0.390794	0.251919	0.262591			196.8	0.541325	0.522599	0.328056	0.338322	0.171333	0.192332	0.0835354	0.107733			196.8	0.011377	0.00870786	0.00372238	0.00318678	-0.0543344	0	0.00231548	0.00062058			196.8	-0.0144003	-0.0401153	-0.0381172
		197	0.699999	0.69259	0.571218	0.573118	0.383034	0.39069	0.251627	0.262521			197	0.540888	0.52189	0.328059	0.337863	0.171102	0.192071	0.0834129	0.107586			197	0.0110662	0.00870786	0.00392282	0.00318548	-0.0542246	0	0.00240985	0.00062058			197	-0.0146704	-0.0402043	-0.0374308
		197.2	0.700075	0.692406	0.571264	0.572966	0.383014	0.390586	0.251488	0.262451			197.2	0.540701	0.521182	0.327742	0.337405	0.170742	0.19181	0.0832189	0.10744			197.2	0.0103027	0.00870786	0.00300329	0.00318417	-0.0544916	0	0.00199989	0.00062058			197.2	-0.0157145	-0.0405042	-0.0376823
		197.4	0.699736	0.692221	0.571507	0.572813	0.382851	0.390482	0.251275	0.262381			197.4	0.540628	0.520475	0.328067	0.336947	0.170609	0.19155	0.082709	0.107295			197.4	0.0104614	0.00870786	0.00342884	0.00318287	-0.0539558	0	0.00219981	0.00062058			197.4	-0.0156628	-0.0408416	-0.0378095
		197.6	0.699521	0.692037	0.571016	0.572661	0.382525	0.390378	0.251065	0.262311			197.6	0.540689	0.519768	0.328215	0.33649	0.169757	0.19129	0.0822533	0.107149			197.6	0.0107069	0.00870786	0.00326249	0.00318157	-0.0537473	0	0.00228562	0.00062058			197.6	-0.0159495	-0.0414789	-0.0386552
		197.8	0.69892	0.691853	0.570692	0.572508	0.382147	0.390274	0.250903	0.262241			197.8	0.540389	0.519063	0.327929	0.336033	0.169693	0.191031	0.0820914	0.107004			197.8	0.010166	0.00870786	0.0032989	0.00318026	-0.0536114	0	0.00285254	0.00062058			197.8	-0.0159102	-0.0415518	-0.0394555
		198	0.698524	0.691669	0.570939	0.572356	0.382243	0.39017	0.251191	0.262172			198	0.539547	0.518359	0.328067	0.335577	0.169856	0.190771	0.0816433	0.106859			198	0.0105061	0.00870786	0.00308903	0.00317896	-0.0533624	0	0.00304496	0.00062058			198	-0.0159787	-0.0415331	-0.0390941
		198.2	0.698781	0.691485	0.571123	0.572203	0.382236	0.390066	0.251652	0.262102			198.2	0.539467	0.517656	0.327851	0.335122	0.169662	0.190513	0.0820697	0.106714			198.2	0.0102322	0.00870786	0.00255589	0.00317766	-0.0543282	0	0.00227337	0.00062058			198.2	-0.0158991	-0.0414782	-0.0391899
		198.4	0.698099	0.691301	0.570803	0.572051	0.381471	0.389962	0.251314	0.262032			198.4	0.539162	0.516953	0.327506	0.334667	0.169637	0.190254	0.0820836	0.106569			198.4	0.0104999	0.00870786	0.00235295	0.00317636	-0.0546154	0	0.00205355	0.00062058			198.4	-0.0155584	-0.0421978	-0.0391313
		198.6	0.69777	0.691117	0.570428	0.571899	0.380841	0.389858	0.251006	0.261962			198.6	0.538695	0.516252	0.32736	0.334213	0.169374	0.189996	0.0818603	0.106424			198.6	0.0103505	0.00870786	0.00166943	0.00317506	-0.0550453	0	0.00170728	0.00062058			198.6	-0.0151309	-0.0427096	-0.0395152
		198.8	0.697531	0.690933	0.570353	0.571747	0.380969	0.389755	0.251177	0.261893			198.8	0.537672	0.515551	0.326103	0.33376	0.168937	0.189738	0.0817177	0.10628			198.8	0.0106771	0.00870786	0.00202938	0.00317376	-0.0553478	0	0.00133619	0.00062058			198.8	-0.0148542	-0.042517	-0.0394504
		199	0.697881	0.690749	0.570239	0.571594	0.380854	0.389651	0.251336	0.261823			199	0.537116	0.514852	0.325685	0.333307	0.169147	0.189481	0.0812864	0.106136			199	0.0107792	0.00870786	0.00248356	0.00317246	-0.0545674	0	0.00168494	0.00062058			199	-0.015248	-0.0423258	-0.0398512
		199.2	0.697766	0.690565	0.569904	0.571442	0.380674	0.389547	0.2511	0.261753			199.2	0.536037	0.514153	0.325117	0.332855	0.169287	0.189224	0.0811078	0.105992			199.2	0.0110151	0.00870786	0.00300022	0.00317116	-0.0542404	0	0.00152564	0.00062058			199.2	-0.014831	-0.042701	-0.0403871
		199.4	0.69799	0.690381	0.569726	0.57129	0.380543	0.389443	0.251589	0.261683			199.4	0.535312	0.513456	0.325101	0.332403	0.16977	0.188967	0.0812765	0.105848			199.4	0.0112673	0.00870786	0.00334623	0.00316986	-0.0540668	0	0.00166139	0.00062058			199.4	-0.0148377	-0.0425706	-0.0404969
		199.6	0.698596	0.690197	0.569553	0.571138	0.380535	0.38934	0.251802	0.261614			199.6	0.535069	0.512759	0.324937	0.331952	0.169796	0.188711	0.0811274	0.105704			199.6	0.01124	0.00870786	0.00310387	0.00316857	-0.0541727	0	0.00167257	0.00062058			199.6	-0.0144797	-0.0421841	-0.0410852
		199.8	0.698966	0.690013	0.569152	0.570986	0.380415	0.389236	0.252215	0.261544			199.8	0.533893	0.512063	0.324715	0.331501	0.169749	0.188454	0.080874	0.105561			199.8	0.0109124	0.00870786	0.00331725	0.00316727	-0.0547928	0	0.00136818	0.00062058			199.8	-0.0148428	-0.0419791	-0.0411371
		200	0.698848	0.68983	0.568651	0.570834	0.380426	0.389132	0.252088	0.261475			200	0.532925	0.511368	0.32363	0.331052	0.169318	0.188199	0.0805865	0.105417			200	0.0115911	0.00870786	0.00340297	0.00316597	-0.054484	0	0.0015458	0.00062058			200	-0.0147422	-0.0416734	-0.0416826
		200.2	0.699172	0.689646	0.56843	0.570682	0.380485	0.389029	0.251948	0.261405			200.2	0.532931	0.510675	0.323265	0.330602	0.169283	0.187943	0.0808868	0.105274			200.2	0.0115848	0.00870786	0.00347753	0.00316468	-0.0541261	0	0.00156848	0.00062058			200.2	-0.0148271	-0.041923	-0.0417627
		200.4	0.699136	0.689463	0.568405	0.57053	0.380717	0.388925	0.251676	0.261335			200.4	0.532425	0.509982	0.32319	0.330154	0.169258	0.187688	0.0812539	0.105132			200.4	0.0109791	0.00870786	0.00315343	0.00316338	-0.0545516	0	0.00185656	0.00062058			200.4	-0.0149073	-0.0417316	-0.0419125
		200.6	0.699394	0.689279	0.568413	0.570378	0.380255	0.388822	0.251539	0.261266			200.6	0.532184	0.50929	0.32294	0.329706	0.168761	0.187434	0.0814862	0.104989			200.6	0.0116324	0.00870786	0.00361241	0.00316209	-0.0541826	0	0.00222788	0.00062058			200.6	-0.0143441	-0.0419135	-0.041801
		200.8	0.699303	0.689096	0.567919	0.570226	0.380322	0.388718	0.251329	0.261196			200.8	0.53158	0.508599	0.32236	0.329259	0.167786	0.187179	0.0816936	0.104846			200.8	0.0121069	0.00870786	0.00327147	0.00316079	-0.0534597	0	0.00200932	0.00062058			200.8	-0.0145965	-0.0417398	-0.0417695
		201	0.699367	0.688912	0.568214	0.570075	0.380203	0.388615	0.251849	0.261127			201	0.531334	0.507909	0.322019	0.328812	0.167465	0.186925	0.0813591	0.104704			201	0.011364	0.00870786	0.00280739	0.0031595	-0.0535201	0	0.00158299	0.00062058			201	-0.0151146	-0.0415862	-0.0418095
		201.2	0.698841	0.688729	0.568646	0.569923	0.380248	0.388511	0.252171	0.261057			201.2	0.530508	0.507219	0.321624	0.328366	0.166783	0.186672	0.0810274	0.104562			201.2	0.0111225	0.00870786	0.00270104	0.00315821	-0.053394	0	0.00147879	0.00062058			201.2	-0.0158171	-0.0417416	-0.041909
		201.4	0.698527	0.688545	0.568683	0.569771	0.38024	0.388408	0.251987	0.260988			201.4	0.529871	0.506531	0.321646	0.32792	0.165717	0.186419	0.0805866	0.10442			201.4	0.0112833	0.00870786	0.0032843	0.00315691	-0.0528252	0	0.00180815	0.00062058			201.4	-0.0154336	-0.0413599	-0.0415842
		201.6	0.698896	0.688362	0.56884	0.569619	0.38051	0.388305	0.25214	0.260918			201.6	0.529185	0.505844	0.321079	0.327475	0.164905	0.186166	0.0805391	0.104279			201.6	0.0111099	0.00870786	0.00320321	0.00315562	-0.0528076	0	0.00178123	0.00062058			201.6	-0.0159163	-0.041347	-0.0420331
		201.8	0.69873	0.688179	0.569192	0.569468	0.380547	0.388201	0.252309	0.260849			201.8	0.527909	0.505158	0.320691	0.327031	0.164565	0.185913	0.0800658	0.104137			201.8	0.0104344	0.00870786	0.00286491	0.00315433	-0.0524435	0	0.00171401	0.00062058			201.8	-0.0163645	-0.0410507	-0.0413316
		202	0.698866	0.687996	0.569737	0.569316	0.380974	0.388098	0.252278	0.260779			202	0.527081	0.504472	0.320442	0.326587	0.164397	0.185661	0.0797392	0.103996			202	0.0110204	0.00870786	0.00264806	0.00315304	-0.0524626	0	0.00119196	0.00062058			202	-0.0168955	-0.0410686	-0.041373
		202.2	0.698623	0.687812	0.569491	0.569165	0.380667	0.387995	0.251512	0.26071			202.2	0.526433	0.503788	0.319794	0.326144	0.164119	0.185409	0.0796188	0.103855			202.2	0.0111568	0.00870786	0.00193132	0.00315175	-0.0530758	0	0.00092992	0.00062058			202.2	-0.016856	-0.0409897	-0.0414027
		202.4	0.698413	0.687629	0.569195	0.569013	0.380529	0.387891	0.251264	0.260641			202.4	0.525441	0.503104	0.319086	0.325701	0.163951	0.185157	0.0791173	0.103714			202.4	0.0117728	0.00870786	0.00302682	0.00315046	-0.0520318	0	0.00128536	0.00062058			202.4	-0.0170541	-0.0413246	-0.0416288
		202.6	0.698469	0.687446	0.568976	0.568862	0.381032	0.387788	0.25084	0.260571			202.6	0.524621	0.502421	0.318567	0.32526	0.163628	0.184906	0.0786533	0.103573			202.6	0.0115095	0.00870786	0.00304809	0.00314917	-0.0518078	0	0.00135543	0.00062058			202.6	-0.0175163	-0.04104	-0.0419273
		202.8	0.698132	0.687263	0.568911	0.56871	0.381221	0.387685	0.250627	0.260502			202.8	0.523702	0.50174	0.317999	0.324818	0.163494	0.184655	0.0780528	0.103432			202.8	0.0113333	0.00870786	0.00334917	0.00314788	-0.0515642	0	0.00109979	0.00062058			202.8	-0.0177625	-0.0409034	-0.0417065
		203	0.698728	0.68708	0.569111	0.568559	0.381263	0.387582	0.250988	0.260432			203	0.523389	0.501059	0.317969	0.324377	0.163581	0.184405	0.077491	0.103292			203	0.0109182	0.00870786	0.00327348	0.00314659	-0.0514365	0	0.00120289	0.00062058			203	-0.0178371	-0.0408725	-0.0424833
		203.2	0.698398	0.686897	0.568555	0.568408	0.381408	0.387478	0.250763	0.260363			203.2	0.522872	0.500379	0.317416	0.323937	0.163769	0.184154	0.0773914	0.103152			203.2	0.0112946	0.00870786	0.00387333	0.0031453	-0.0516779	0	0.00090186	0.00062058			203.2	-0.017155	-0.0409214	-0.0424346
		203.4	0.698505	0.686715	0.568278	0.568256	0.381211	0.387375	0.250786	0.260294			203.4	0.5227	0.4997	0.317394	0.323498	0.164083	0.183904	0.0768521	0.103012			203.4	0.0106521	0.00870786	0.00345887	0.00314401	-0.0517598	0	0.00069658	0.00062058			203.4	-0.016927	-0.0403087	-0.0420464
		203.6	0.698289	0.686532	0.567907	0.568105	0.380901	0.387272	0.250623	0.260225			203.6	0.522881	0.499022	0.31757	0.323059	0.164319	0.183655	0.077048	0.102872			203.6	0.0103163	0.00870786	0.00321593	0.00314273	-0.0517956	0	0.00039953	0.00062058			203.6	-0.0166573	-0.0398817	-0.042241
		203.8	0.697557	0.686349	0.567272	0.567954	0.38071	0.387169	0.250391	0.260155			203.8	0.522195	0.498345	0.316742	0.322621	0.163841	0.183406	0.0766659	0.102733			203.8	0.00995542	0.00870786	0.0034058	0.00314144	-0.0516721	0	0.00065226	0.00062058			203.8	-0.0169753	-0.0402077	-0.0424068
		204	0.697389	0.686166	0.566868	0.567803	0.380962	0.387066	0.250115	0.260086			204	0.52213	0.497669	0.315877	0.322183	0.163977	0.183157	0.0766874	0.102593			204	0.010219	0.00870786	0.00398142	0.00314015	-0.0513742	0	0.00063483	0.00062058			204	-0.0167104	-0.0403851	-0.0423851
		204.2	0.697478	0.685984	0.56682	0.567651	0.381371	0.386963	0.250499	0.260017			204.2	0.521961	0.496994	0.31577	0.321746	0.164093	0.182908	0.0769873	0.102454			204.2	0.0101878	0.00870786	0.00441343	0.00313887	-0.051162	0	0.00105715	0.00062058			204.2	-0.0166793	-0.0400516	-0.0422494
		204.4	0.697066	0.685801	0.56631	0.5675	0.381078	0.38686	0.250551	0.259948			204.4	0.521121	0.496319	0.314943	0.321309	0.163469	0.18266	0.0764722	0.102315			204.4	0.00944762	0.00870786	0.0047779	0.00313758	-0.0513004	0	0.00092288	0.00062058			204.4	-0.0166283	-0.0399081	-0.042119
		204.6	0.696941	0.685619	0.566109	0.567349	0.380128	0.386757	0.250881	0.259878			204.6	0.520944	0.495646	0.314321	0.320873	0.163043	0.182412	0.0762041	0.102176			204.6	0.00987737	0.00870786	0.00512875	0.0031363	-0.0509917	0	0.00120573	0.00062058			204.6	-0.0167133	-0.0401111	-0.0420399
		204.8	0.696334	0.685436	0.5656	0.567198	0.38015	0.386654	0.251011	0.259809			204.8	0.520404	0.494973	0.31351	0.320438	0.16231	0.182165	0.0758813	0.102038			204.8	0.00977589	0.00870786	0.00495182	0.00313502	-0.0512295	0	0.0009609	0.00062058			204.8	-0.0174036	-0.040244	-0.0420842
		205	0.696629	0.685254	0.566519	0.567047	0.380464	0.386551	0.252132	0.25974			205	0.519862	0.494302	0.312667	0.320003	0.161931	0.181918	0.0755611	0.101899			205	0.00994338	0.00870786	0.00528216	0.00313373	-0.0511537	0	0.00139264	0.00062058			205	-0.017558	-0.0401387	-0.0417949
		205.2	0.696146	0.685071	0.56681	0.566896	0.380295	0.386448	0.252617	0.259671			205.2	0.519031	0.493631	0.312187	0.319569	0.160856	0.181671	0.0756263	0.101761			205.2	0.0100619	0.00870786	0.00558697	0.00313245	-0.0513277	0	0.00166917	0.00062058			205.2	-0.0176495	-0.0402168	-0.0414113
		205.4	0.696482	0.684889	0.566897	0.566745	0.379816	0.386345	0.252614	0.259602			205.4	0.518601	0.492961	0.311299	0.319135	0.159901	0.181424	0.07514	0.101623			205.4	0.0102979	0.00870786	0.00589154	0.00313117	-0.051782	0	0.00157679	0.00062058			205.4	-0.016975	-0.0404798	-0.0414538
		205.6	0.696542	0.684706	0.567191	0.566594	0.37984	0.386242	0.25282	0.259533			205.6	0.517883	0.492292	0.310662	0.318702	0.15922	0.181178	0.0749187	0.101485			205.6	0.0107311	0.00870786	0.00602631	0.00312989	-0.0524448	0	0.00163793	0.00062058			205.6	-0.017691	-0.0407146	-0.0416944
[truncated: 171 more rows]

## Sheet: Fig. 3e
	Fig. 3e	Mass (kDa)	Count
		0	0
		5	0
		10	0
		15	0
		20	0
		25	0
		30	3
		35	2
		40	16
		45	17
		50	51
		55	91
[truncated: 89 more rows]

## Sheet: Fig. 4b-d,f
	Fig. 4b-d	Ligand (Tip)	Analyte (Well)	KD 1	KD 2	Mean	SD	SEM
[truncated: 1,217 more rows]

[truncated: 28 more sheets: Fig. 4e, Fig. 5a, Fig. 5c, Fig. 5d, Fig. 5e, Fig. 5f, Fig. 5g, Fig. 7c,d, Supp. Fig. 2b, Supp. Fig. 3a, Supp. Fig. 7b, Supp. Fig. 7c, Supp. Fig. 7d, Supp. Fig. 8b, Supp. Fig. 8c, Supp. Fig. 9a-c, Supp. Fig. 10, Supp. fig. 11c, Supp. Fig. 12b, Supp. Fig. 12d …]
